# Supplementary material for: Deciphering the Transcription Factor-Dominated Ecosystem During Esophageal Squamous Cell Carcinoma Progression at the Single-Cell Level
Source: Int J Mol Sci. 2026 May 15;27(10):4433. doi: 10.3390/ijms27104433 (PMC13206960; doi:10.3390/ijms27104433)
Supplement: Supplementary file 1 [file ijms-27-04433-s001.zip]

Archive with 16 entries (16 files):
- Table S5.xlsx
- Fig. S1.tif
- Fig. S2.tif
- Fig. S3.tif
- Fig. S4.tif
- Fig. S5.tif
- Fig. S6.tif
- Fig. S7.tif
- Fig. S8.tif
- Fig. S9.tif
- Fig. S10.tif
- Fig. S11.tif
- Table S1.xlsx
- Table S2.xlsx
- Table S3.xlsx
- Table S4.xlsx
