# Supplementary material for: Deciphering the Transcription Factor-Dominated Ecosystem During Esophageal Squamous Cell Carcinoma Progression at the Single-Cell Level
Source: Int J Mol Sci. 2026 May 15;27(10):4433. doi: 10.3390/ijms27104433 (PMC13206960; doi:10.3390/ijms27104433)
Supplement: Supplementary file 1 [file ijms-27-04433-s001.zip › Table S5.xlsx]

## Sheet: SMR results
Gene	Gene chromosome	SMR association
		Beta	SE	p value	p HEIDI	HEIDI
SUPT3H	6	0.8247	0.3193	0.009808	0.4502	Pass
VDR	12	1.9977	0.8799	0.023179	0.7203	Pass
VHL	3	3.5459	1.5897	0.025713	0.4752	Pass
STAT4	2	−5.6935	2.5678	0.026605	0.5012	Pass
RFXANK	19	1.9955	0.906	0.027631		Fail
FOXQ1	6	−8.1965	3.7337	0.028143		Fail
MEIS1	2	−4.0810	1.8863	0.030504	0.1425	Pass
SLA2	20	−6.3223	2.934	0.031173	0.6509	Pass
SSB	2	−2.7975	1.3896	0.044097	0.1936	Pass
GABPB2	1	1.8995	1.0206	0.062702	0.0524	Fail
BTF3	5	2.8414	1.536	0.064335	0.0595	Fail
PTTG1	5	1.674	0.9068	0.064894	0.9593	Pass
NFKB1	4	1.1539	0.658	0.07951	0.2306	Pass
MEN1	11	2.6927	1.5817	0.088681	0.2203	Pass
MED15	22	1.6355	0.9609	0.088754		Fail
ELK4	1	−2.4092	1.4921	0.106394	0.2399	Pass
TCF4	18	−2.6736	1.6594	0.107141	0.1583	Pass
GLI1	12	−3.1874	2.0237	0.115252	0.8204	Pass
BRCA1	17	−0.7759	0.5039	0.12365		Fail
DENND4A	15	2.1367	1.4066	0.128749	0.3268	Pass
PLAGL2	20	−3.1323	2.1216	0.13985	0.2636	Pass
NFE2L1	17	1.1551	0.7913	0.144374	0.2088	Pass
NFIC	19	−2.8448	1.9686	0.148438		Fail
TRRAP	7	3.1295	2.1675	0.148785		Fail
IRF1	5	−2.2925	1.5901	0.149377	0.2874	Pass
DDIT3	12	1.8541	1.286	0.149382	0.53	Pass
IRF3	19	0.7246	0.5035	0.150167	0.8034	Pass
SLC2A4RG	20	1.1286	0.8096	0.163314	0.0328	Fail
HDGF	1	3.4754	2.4976	0.164071	0.687	Pass
NR1H3	11	0.4624	0.3742	0.216656	0.0334	Fail
ZNF217	20	1.2722	1.0398	0.221164	0.2793	Pass
NFATC1	18	1.0269	0.8507	0.227356	0.4634	Pass
HIPK2	7	−2.4070	2.0134	0.231898	0.3517	Pass
BACH2	6	1.1724	0.9829	0.232954	0.3662	Pass
TRERF1	6	−1.0147	0.8684	0.242614	0.3558	Pass
TFAP4	16	−1.9942	1.7112	0.243869	0.565	Pass
NFE2L2	2	−3.0332	2.6039	0.244068	0.5887	Pass
E2F3	6	−2.4100	2.1381	0.259678	0.6433	Pass
RBL1	20	1.4678	1.3156	0.264564	0.8609	Pass
SREBF1	17	−0.4112	0.3719	0.268959	0.5798	Pass
PPARGC1A	4	−0.4204	0.3814	0.270361	0.3465	Pass
SOX4	6	−1.8884	1.7138	0.270526	0.9667	Pass
PML	15	−0.6480	0.596	0.276956	0.9175	Pass
NFKBIA	14	0.5033	0.4677	0.28189	0.8122	Pass
BRCA2	13	−1.3871	1.2901	0.282279	0.178	Pass
SNIP1	1	0.558	0.5195	0.282746	0.1598	Pass
NEAT1	11	−0.7599	0.7463	0.308572	0.1508	Pass
NR1I2	3	2.9654	2.921	0.310023		Fail
BRD7	16	0.2437	0.2423	0.314496	0.618	Pass
SIRT1	10	0.1605	0.16	0.315671	0.2608	Pass
MAFF	22	0.925	0.9258	0.317722	0.05	Fail
HSF1	8	−1.4981	1.503	0.318895	0.5135	Pass
HDAC10	22	−0.7966	0.8116	0.32632	0.5742	Pass
MTA2	11	1.929	1.9849	0.331127	0.2145	Pass
MXD1	2	1.5464	1.6452	0.347218	0.6994	Pass
DDX5	17	1.0206	1.0994	0.353207		Fail
TOB1	17	0.4319	0.4655	0.353492	0.3385	Pass
PHF10	6	0.2943	0.3198	0.357444	0.7117	Pass
CEBPB	20	1.0417	1.1461	0.363402	0.7123	Pass
SMARCA4	19	−0.7224	0.8327	0.385626	0.4232	Pass
TRIM16	17	0.6829	0.8134	0.401107	0.4642	Pass
SP3	2	−1.9685	2.3985	0.411814	0.6849	Pass
EZH2	7	0.592	0.7221	0.412311	0.2705	Pass
CREM	10	1.3008	1.5931	0.414195		Fail
ATF3	1	−1.1919	1.4788	0.420238	0.1308	Pass
RFXAP	13	−2.5761	3.306	0.435848		Fail
RARA	17	−1.5741	2.052	0.443001	0.1661	Pass
CREB5	7	0.4146	0.5513	0.451976	0.5336	Pass
XRCC6	22	−2.0648	2.8098	0.46241	0.9336	Pass
GCM1	6	0.4473	0.6098	0.463267	0.6354	Pass
ENO1	1	0.3496	0.4823	0.468568	0.1334	Pass
UTF1	10	−0.9345	1.2918	0.469469	0.9307	Pass
ILF3	19	1.8665	2.6953	0.488634	0.2426	Pass
MYC	8	1.1963	1.7357	0.490691	0.4082	Pass
FHL2	2	0.4197	0.6296	0.505028	0.5647	Pass
IRF4	6	1.105	1.6823	0.511274	0.4129	Pass
BCL6	3	−1.0259	1.6267	0.528262	0.8245	Pass
NRF1	7	1.9535	3.2176	0.543756		Fail
DMAP1	1	−0.6516	1.0754	0.544588	0.046	Fail
ELL	19	0.1702	0.2822	0.546375	0.846	Pass
RFX5	1	0.9415	1.577	0.550517	0.0729	Fail
ATF4	22	0.5993	1.0143	0.554646	0.1174	Pass
ELF3	1	0.4379	0.7457	0.557043	0.886	Pass
TAL1	1	−0.4594	0.7918	0.561789	0.5729	Pass
BRIP1	17	−0.8796	1.5352	0.566683	0.2489	Pass
CTNNB1	3	−0.2546	0.4495	0.571066	0.9056	Pass
POU2F3	11	−1.0346	1.836	0.573086		Fail
IRF7	11	−0.4913	0.8994	0.584861	0.6423	Pass
ARNTL	11	−0.1575	0.2997	0.599115	0.0205	Fail
TP73	1	−1.3749	2.6611	0.605378		Fail
SATB1	3	0.5661	1.0974	0.60593	0.6738	Pass
TRAF6	11	−1.1910	2.3812	0.616956	0.6661	Pass
JUN	1	−0.2799	0.5623	0.618706	0.9439	Pass
NFIL3	9	−0.7873	1.6502	0.633289		Fail
SMARCB1	22	−0.2197	0.4654	0.636833		Fail
NFYC	1	−0.3136	0.6761	0.642723	0.2014	Pass
HOXA9	7	0.274	0.5977	0.646714	0.846	Pass
XBP1	22	0.1766	0.3884	0.649386	0.926	Pass
RORA	15	0.7382	1.6969	0.663544	0.7434	Pass
ZNF143	11	0.241	0.5715	0.673298	0.9192	Pass
CREG1	1	0.2384	0.573	0.677312	0.6095	Pass
ZFHX3	16	0.4192	1.0256	0.682768	0.9527	Pass
SPI1	11	0.3329	0.8193	0.684495	0.3999	Pass
XPC	3	0.6386	1.5836	0.686776	0.8259	Pass
RUNX2	6	0.1252	0.3119	0.68825	0.0132	Fail
POU2AF1	11	−0.9084	2.4971	0.716026	0.6467	Pass
BTG2	1	−0.1041	0.2872	0.716921	0.2505	Pass
CEBPE	14	−0.7086	2.0439	0.728839	0.1592	Pass
HLTF	3	0.2676	0.7808	0.731844	0.2574	Pass
DACH1	13	−0.7066	2.1986	0.747931		Fail
SERTAD1	19	0.4028	1.2666	0.750445	0.5345	Pass
MAFK	7	0.2568	0.9934	0.796048	0.3127	Pass
KDM4B	19	−0.1827	0.746	0.806551	0.5041	Pass
MTF1	1	−0.3399	1.3912	0.807002	0.8986	Pass
GTF3A	13	−0.0866	0.3631	0.811426	0.5375	Pass
SALL4	20	−0.2456	1.082	0.82042	0.4162	Pass
RARB	3	−0.4848	2.1872	0.824584	0.592	Pass
STAT1	2	−0.4543	2.0741	0.826608	0.3411	Pass
MZF1	19	−0.1157	0.5298	0.827205	0.5011	Pass
AES	19	0.2755	1.3474	0.837979		Fail
RFWD2	1	0.2112	1.1864	0.858703		Fail
ZNF76	6	0.1135	0.8121	0.888893	0.1114	Pass
NCOR2	12	0.1918	1.3838	0.889775	0.1335	Pass
RB1	13	−0.1251	0.9149	0.891234	0.898	Pass
IRF2	4	−0.1850	1.5095	0.902446	0.7231	Pass
ERCC2	19	0.0539	0.4714	0.909031	0.7536	Pass
BATF	14	0.2215	2.0996	0.915971	0.8154	Pass
CDC5L	6	−0.2331	2.2859	0.91877	0.5648	Pass
ZNF410	14	−0.1398	1.3873	0.919711	0.8653	Pass
CTBP1	4	−0.0323	0.3246	0.920756	0.736	Pass
MYBL2	20	−0.0665	0.6826	0.922438	0.6569	Pass
REL	2	0.1226	1.2735	0.923314	0.0888	Fail
ESR2	14	0.063	0.6794	0.926098	0.6467	Pass
CTNNBIP1	1	0.069	0.7857	0.930054		Fail
MAF	16	−0.2070	2.3613	0.930147	0.8816	Pass
TCFL5	20	0.0321	0.435	0.941237	0.8088	Pass
ATF1	12	−0.0293	0.4197	0.944421	0.7703	Pass
ZEB1	10	−0.1343	2.2241	0.951863		Fail
CREB1	2	0.0648	1.2083	0.957204	0.3199	Pass
RUNX1	21	0.1811	3.7407	0.961393		Fail
MKL1	22	−0.0537	1.1997	0.964285	0.9271	Pass
KLF6	10	−0.0728	2.0002	0.970973	0.3417	Pass
IRF5	7	0.0063	0.1771	0.971553	0.9758	Pass
POU2F1	1	0.0516	2.188	0.981195		Fail
ZNF202	11	0.0213	1.2214	0.986116	0.3972	Pass
