# Supplementary material for: Deciphering the Transcription Factor-Dominated Ecosystem During Esophageal Squamous Cell Carcinoma Progression at the Single-Cell Level
Source: Int J Mol Sci. 2026 May 15;27(10):4433. doi: 10.3390/ijms27104433 (PMC13206960; doi:10.3390/ijms27104433)
Supplement: Supplementary file 1 [file ijms-27-04433-s001.zip › Table S1.xlsx]

## Sheet: Table S1.Sample information
Series	Patient ID	Pathology Stage
GSE145370	S133	III
	S134	III
	S135	II
	S149	II
	S150	III
	S158	II
	S159	III
GSE160269	P1	I
	P2	II
	P3	III
	P4	I
	P5	II
	P6	II
	P7	III
	P8	III
	P9	II
	P10	II
	P11	II
	P12	I
	P13	I
	P14	II
	P15	I
	P16	III
	P17	III
	P18	II
	P19	III
	P20	III
	P21	III
	P22	II
	P23	III
	P24	I
	P25	I
	P26	II
	P27	II
	P28	III
	P29	II
	P30	II
	P31	I
	P32	III
	P33	II
	P34	III
	P35	III
	P36	I
	P37	I
	P38	III
	P39	I
	P40	II
	P41	I
	P42	III
	P43	II
	P44	III
	P45	III
	P46	I
	P47	II
	P48	III
	P49	I
	P50	I
	P51	III
	P52	III
	P53	I
	P54	III
	P55	III
	P56	III
	P57	III
	P58	III
	P59	II
	P60	III
