# Supplementary material for: Deciphering the Transcription Factor-Dominated Ecosystem During Esophageal Squamous Cell Carcinoma Progression at the Single-Cell Level
Source: Int J Mol Sci. 2026 May 15;27(10):4433. doi: 10.3390/ijms27104433 (PMC13206960; doi:10.3390/ijms27104433)
Supplement: Supplementary file 1 [file ijms-27-04433-s001.zip › Table S2.xlsx]

## Sheet: Table S2.MP-TFs and modules
TF	Gene module
AATF	MAPK1;HMOX1;IL2;CCND1;CDKN1B;IFNG;GAPDH;CAT;TNFSF10;KRAS;CCNB1;CDH1;KDR;FGF2;ICAM1;CDK2;CDH2;ERBB2;CCNA2;NOTCH1;BAX;ALB;MAP2K1;BCL2L1;IGF1;HSPA4;CXCL8;TERT;CASP3;KLK3;CALR;HSPA5;GSK3B;HSP90AA1;HMGB1;CASP8;MTOR;PTGS2;MCL1;XIAP;MMP9;SRC;SPP1;CDK1;MAPK8;IL6;CXCR4;CDKN2A;AKT1
AES	MAPK1;CCND1;GAPDH;KRAS;HERC2;CDH1;RAB11A;PIK3CA;FGF2;ERBB3;CDH2;ERBB2;NTRK2;NOTCH1;TJP1;EPHA4;ALB;BIRC5;MAP2K1;CTLA4;RHOD;CASP3;HSP90AA1;EPHA3;EPHA2;PASK;MTOR;EPHA7;SRC;RND3;CCL7;NRCAM;MYCBP;CYLD;CDKN2A;NTRK1;CLDN2;AKT1;ELANE;RND2
AHR	CCND1;APOC3;GAPDH;CDH1;CDKN2B;ALB;BCL2L1;CXCL8;CCNG2;NQO1;CYP2B6;CYP1A2;PTGS2;MMP9;MFSD2A;BAMBI;CA9;PCNA;IL6;AKT1
APC	CDH17;CCND1;CDKN1B;GAPDH;RAC2;KRAS;CCNB1;NOTCH2;PDGFRA;CDH1;GNAO1;PIK3CA;FGF2;WNT5A;CDK2;CDH2;ERBB2;NTRK2;NOTCH1;TJP1;WNT1;ALB;SHH;PLK1;MAP2K1;AXIN2;IGF1;TERT;CASP3;GSK3B;STK11;MTOR;PTGS2;MMP9;SRC;BMP2;DVL1;ALK;JUP;CDK1;MAPK8;CDC42;IL6;FGFR2;CDKN2A;NTRK1;UBC;APC2;AKT1;YAP1
APEX1	TCN2;HMOX1;MYH9;CCND1;IFNG;GAPDH;CCNB1;CDH1;FGF2;PTH;BAX;TERT;LEP;KLK3;TYMS;PTGES;CTSB;PTGS2;CD2;FMR1;PLAU;EDN1;CXCL12;CXCR4;APOA5;LDHA
AR	FKBP4;HMOX1;FOLH1;PEBP1;CDH1;ARG2;ERBB3;CDH11;CDH2;ERBB2;CRH;TJP1;ATAD2;TGFA;PSCA;KLK1;CYP7B1;KLK2;KLK3;CDK20;PMEPA1;KISS1;PTGS2;XIAP;GNMT;TH;HMMR;PC;CLK3;CRISP3;WEE1;NDRG1;VIM;AKT1
ARNTL	CSNK2A1;CCND1;GAPDH;SKP1;BHLHE40;GRP;MTNR1B;CDH1;TIPIN;CSNK2A2;FBXW11;SIK1;HCRT;PROK2;BCL2L1;MTNR1A;LEP;PCK1;RNF144A;CSNK1D;GSK3B;CUL1;FOXK1;FBXL3;EPHA2;MTOR;DRD2;VIP;SCD;MMP9;RORB;BCAS3;WEE1;CDKN2A;FKBP5;TIMELESS;AKT1;ADCYAP1;NPAS1;PER3
ARX	PVALB;SLC32A1;GAPDH;UBE3A;DCLK1;LHX5;PCSK2;CDK2;NTRK2;NOTCH1;ANK3;SST;SHANK1;WNT1;NKX6-1;NEUROD6;SHH;OTP;ABCC8;GABRB3;INSM1;TUBB3;SIX6;ERBB4;ANK2;GAD1;NLGN3;CACNA1A;ATP2B2;DMD;POU3F3;ASPM;CHRNA4;FMR1;STXBP1;KDM5C;SCN2A;GAD2;RPGR;GABRD;IL1RAPL1;CDKL5;DRP2;CDK1;GCG;SLC12A5;RELN;GABRG2;MYSM1;ZIC4
ASXL1	CCND1;GAPDH;CAT;APOE;FABP4;SEMA6A;CDH1;KDR;FGF2;FGF10;NOTCH1;FABP1;ALB;RHO;MMP3;IGF1;HSPA4;CXCL8;PGA5;CASP3;LEP;TUBB3;HSPA5;HSP90AA1;NTRK3;MTOR;PTGS2;MMP9;SRC;SPP1;ITGB1;IL6;CXCR4;GCG;IGF2;FSHB;CDKN2A;VIM;AKT1;ACTG1
ATF1	CFTR;CCND1;GAPDH;CCNA1;NTS;CDH1;MAP1LC3B;ERBB2;SLC20A1;FTH1;PTH;CYP11B1;ALB;IGF1;CXCL8;TERT;CASP3;OXTR;HSP90AA1;RPS3A;MTOR;PTGS2;MMP9;SRC;TH;SQSTM1;IL6;CXCR4;IGF2;DICER1;LDHA;AKT1
ATF2	MAPK1;CSNK2A1;IL2;CCND1;IFNG;GAPDH;IL4;CAT;KRAS;CDH1;PIK3CA;CDK2;ERBB2;CCNA2;ALB;HSP90B1;MAP2K1;BCL2L1;IGF1;CXCL8;MAPK7;CASP3;HSPA5;GSK3B;HSP90AA1;HMGB1;PASK;MTOR;PTGS2;HIST2H2BE;MMP9;SRC;HIST1H4B;HIST1H4C;KDM6A;ISG15;SUMO1;PPP1CB;MAPK8;YWHAZ;CDC42;IL6;CDKN2A;DICER1;HIST4H4;AKT1;HIST1H4D;HIST1H4K;POLR2A;HIST1H4L
ATF3	CD82;CCND1;CDKN1B;IFNG;GAPDH;KRT12;APOE;CDH1;DAPK2;MAP1LC3B;SOD1;TNFRSF10B;LTC4S;BIRC5;SOST;CD14;CXCL8;HSPA5;PENK;PTGS2;MCL1;ATG5;MMP9;PLAU;CA9;LAMA1;AK4;IL6;TXNIP;FGF21;CCL5
ATF4	CD82;CCND1;IFNG;GAPDH;APOE;KRAS;CDH1;ICAM1;MAP1LC3B;ERBB2;TNFRSF10B;SIGMAR1;NOTCH1;ALB;S100P;BCL2L1;IGF1;HSPA4;CXCL8;TERT;CASP3;CFLAR;HSPA5;BECN1;PTGS2;MCL1;ATG5;MMP9;PLAU;SRC;F7;CA9;IL6;CDKN2A;AKT1;FGF21;CCL5
ATF5	IL2RB;IL2;CCND1;IFNG;GAPDH;TNFSF10;APOE;CCND2;PCSK2;FCER2;FGF2;UBE2S;SOD1;ALB;IL3;CXCL8;CASP3;KLK3;IMPDH2;CYP2B6;PTGES;PTGS2;MCL1;PLAU;TH;IL6;IGF2;STMN1;LTB;PDGFC;AKT1;SYN2
ATF6	CFTR;APOC3;UBE2S;STARD4;NOS3;CYP7A1;IGF1;CYP8B1;SLC2A4;HSPA5;DMD;PTGS2;MCL1;SCD;MMP9;PLAU;GLP1R;RTN3;EDN1;SQSTM1;GCG;CDKN2A;AKT1;TXNIP;PRLR
ATF7	RRAS2;EIF2S1;CDK7;CSNK2A2;SETD1A;PIK3CA;TAF12;EIF4A3;ERBB2;ATAD2;EIF4A1;PRKDC;GAK;SUPT6H;GSK3B;EIF4A2;HIST1H4J;MTOR;PIK3C2B;HIST2H2BE;HIST2H2AA;GADD45A;CDC20;CDK9;HIST1H4H;HIST1H4B;HIST1H4C;ISG15;FZR1;CDK1;BRD2;BRDT;CHD7;EFTUD2;PPP6C;ACTL6A;SMG1;TAF1L;UBC;HIST4H4;APAF1;HIST2H4B;POLI;HIST2H2AA3;HIST1H4D;HIST1H4K;POLR2A;HIST1H4L;CHD1
BACH1	MAPK1;HMOX1;IL2;CCND1;IFNG;GAPDH;IL4;KRAS;CCNB1;VWF;CDH1;PDGFRB;KDR;FGF2;ICAM1;CDK2;ERBB2;CCNA2;NOTCH1;ALB;CSF2;MAP2K1;BCL2L1;IGF1;HSPA4;CTLA4;CXCL8;TERT;CASP3;MMP1;GSK3B;CSF1;HSP90AA1;HMGB1;CASP8;MTOR;PTGS2;MMP9;SRC;CXCL12;CDC42;IL6;CXCR4;MYD88;CDKN2A;NTRK1;AKT1;PECAM1;ACTG1;CCL5
BACH2	CFTR;MAPK1;IL2;CCND1;CDKN1B;IFNG;GAPDH;IL4;IL5;KRAS;CCNB1;CDH1;ICAM1;ERBB2;SOD1;IFNA1;NOTCH1;BAX;ALB;CSF2;BCL2L1;IGF1;HSPA4;CTLA4;CXCL10;CXCL8;CASP3;HSPA5;CSF1;HSP90AA1;TLR9;MTOR;PTGS2;MMP9;SRC;HSPA1A;CYBB;IL2RA;SPP1;CXCL1;IL6;CXCR4;CDKN2A;ITGAM;AKT1;ACTG1;CCL5
BATF	LCP2;IL2RB;CD38;IL2;IL10RA;CD69;IFNG;GAPDH;IL4;KLRK1;HCST;CCR7;CD68;TYROBP;ICAM1;IFNA1;CCR2;CCR5;ALB;CSF2;CTLA4;CXCL10;CXCL8;PDCD1;CD5;FCGR2B;TLR9;CD3E;CD247;CXCL9;TLR1;TAGAP;FCGR1A;CD2;MMP9;SRC;SYK;CYBB;IL2RA;LILRB2;IL6;CXCR4;ITGAM;AKT1;PECAM1;VAV1;CCL5;NCAM1;BTK;CD48
BCL6	TIMP1;CCND1;IFNG;GAPDH;IL5;TNFSF10;GRHL2;CCND2;PSMD11;CDH1;FCER2;LAMC2;ERBB2;CDKN2B;NOTCH1;ALB;IL3;CYP7A1;BCL2L1;SPRR1B;CLU;NQO1;STK11;HSP90AA1;PTGS2;GADD45A;SUMO1;IL6;CDKN2A;SOD2;AKT1;CCL5
BHLHE41	STAG2;CCND1;MYF5;GAPDH;SKP1;MLH1;KRAS;CCNB1;CDH1;KDR;ERBB2;GNRH1;NOTCH1;SST;ALB;H2AFZ;IGF1;CASP3;LEP;SMARCE1;GSK3B;CUL1;HSP90AA1;SUV39H1;HIST1H4J;MTOR;HIST2H2BE;SRC;HIST1H4H;HIST1H4B;HIST1H4C;KDM6A;CDK1;KDM1A;IL6;ACTG2;BRDT;ACTA2;CDKN2A;POU5F1B;KMT2A;DICER1;HIST4H4;AKT1;HIST2H4B;TEAD2;HIST1H4D;HIST1H4K;SRRT;HIST1H4L
BMI1	CCND1;CDKN1B;GAPDH;KRAS;CCNB1;CDH1;PIK3CA;FGF2;CDK2;CDH2;ERBB2;CCNA2;NOTCH1;ALB;H2AFZ;SHH;KMT2D;IGF1;HSPA4;TERT;CASP3;GSK3B;DNMT3B;HSP90AA1;HIST1H4J;MTOR;RNF2;HIST2H2BE;MMP9;SRC;HIST1H4H;HIST1H4B;HIST1H4C;KDM6A;SUMO1;CDK1;KDM1A;IL6;CHD7;CDKN2A;DICER1;HIST4H4;AKT1;ACTG1;HIST2H4B;YAP1;HIST1H4D;HIST1H4K;HIST1H4L;CHD1
BRCA1	CCND1;CDKN1B;GAPDH;MLH1;KRAS;CCNB1;CDH1;PIK3CA;CDK2;ERBB2;CCNA2;NOTCH1;BUB1B;ALB;H2AFZ;RAD21;PLK1;BIRC5;BUB1;HSPA4;FEN1;TERT;CASP3;PRKDC;AURKB;HSPA5;DNMT3B;HSP90AA1;RAD23B;MTOR;SMC3;HIST2H2BE;HIST2H2AA;CDC20;SRC;KDM6A;PCNA;SUMO1;HELLS;CDK1;IL6;CDKN2A;DICER1;UBC;AKT1;ACTG1;HIST2H2AA3;POLR2A;MCM3;CHD1
BRCA2	DMC1;HMOX1;MYH9;OXT;IFNG;CD68;MKNK2;CDH1;PSMD3;ERBB2;CRH;TGFA;PELP1;INSR;TERT;PKLR;CTSB;CLDN7;TLR9;PTGS2;CD2;FMR1;THBD;CYBB;TEK;KRT18;CXCL1;CXCR4;PSMD6;TOP3A;VIM
BRD7	CSNK2A1;CCND1;CDKN1B;GAPDH;KRAS;CCNB1;CCND2;PIK3CA;CDK2;CCNA2;CDKN2B;NOTCH1;PLK1;KMT2D;BCL2L1;TERT;TAF7;TFE3;GSK3B;HSP90AA1;BAZ1B;MTOR;RNF2;RBBP4;HSPA1A;KDM6A;TH;AMACR;CDK1;BRD2;MAPK8;KDM1A;BRDT;ACTL6A;CDKN2A;KMT2A;LDHA;APAF1;AKT1;BTK
BRIP1	MAPK1;CCND1;GAPDH;MLH1;KRAS;CCNB1;LMNB1;CDH1;PIK3CA;MCM6;CDK2;ERBB2;CCNA2;NOTCH1;BUB1B;ALB;H2AFZ;RAD21;PLK1;RRM1;BUB1;IGF1;HSPA4;FEN1;TERT;CASP3;PRKDC;AURKB;TYMS;POLE;HSPA5;DNMT3B;HSP90AA1;MTOR;SMC3;HIST2H2BE;CDC20;SRC;PCNA;SUMO1;RFC4;CDK1;IL6;CDKN2A;DICER1;AKT1;ACTG1;POLR2A;MCM3;CHD1
BRPF1	GAPDH;SETD1A;CDK2;KAT6B;H2AFZ;PRKDC;ING5;TAF3;BAZ1B;HIST1H4J;ARID4A;MTOR;HIST2H2BE;HIST2H2AA;HIST1H3H;CHD6;RBBP4;HDAC8;DCAF10;HIST1H4H;HIST1H4B;HIST1H3D;HIST1H4C;EP400;SUMO1;HELLS;CDK1;BRD2;KDM1A;SETD2;BRDT;CHD7;ACTL6A;MYSM1;HIST4H4;AKT1;CHD9;ACTG1;HIST2H4B;HIST2H2AA3;HIST1H4D;HIST1H4K;POLR2A;HIST1H3A;HIST1H4L;CHD1;HIST1H3F;HIST1H3G;HIST1H3C
BTF3	MAPK1;CCND1;GAPDH;IL4;CAT;RAC2;RAF1;KRAS;RRAS2;CCNB1;CCND2;AKT3;KDR;PIK3CA;FGF2;CDK2;CDH2;ERBB2;CCNA2;NOTCH1;MAP2K1;HSPA4;MAPK7;PRKDC;GSK3B;HSP90AA1;MTOR;CHUK;SRC;SYK;GRB2;CDK1;MAPK8;YWHAZ;CDC42;CDKN2A;LYN;NTRK1;UBC;AKT1;ACTG1;BIRC2;YAP1;BTK
BTG2	FKBP4;HMOX1;TIMP1;IL2;CCND1;IFNG;GAPDH;IL4;KRAS;CCNB1;CDH1;ICAM1;ERBB3;CDH2;ERBB2;NOTCH1;ATAD2;ALB;MMP3;BIRC5;BCL2L1;IGF1;CXCL8;TERT;CASP3;SPHK1;KLK3;MMP1;CASP9;HSP90AA1;CTSB;MTOR;PTGS2;MCL1;XIAP;MMP9;PLAU;SRC;CXCL12;IL6;CXCR4;NDRG1;VIM;SOD2;AKT1;ACTG1
CDC5L	RBM22;PRPF19;DDX55;SNRPA;SNRPC;SNRPB2;LSM7;SNRPA1;RBM25;DHX8;EIF4A3;SNRPG;RPS3;TCERG1;SLU7;SNRPD1;SRRM2;YWHAG;SART1;PRPF3;SF3B2;LSM10;SNRPD2;RPL27A;DDX21;XAB2;ASCC3;HFM1;YWHAB;CSTF2;NCBP1;LSM2;DDX1;YWHAQ;YWHAZ;SNRPN;EFTUD2;LSM5;PPP2CA;GFM1;LSM6;PLRG1;PRPF40B;HNRNPC;GPATCH8;LSM4;SNRNP70;CWC15;POLR2A;HNRNPDL
CDCA7L	PVALB;GAPDH;CAT;APOE;ALDH2;CHD5;GNAO1;SOD1;NTRK2;SLC1A2;SLC6A1;HPGDS;ALB;KDM1B;IGF1;HSPA4;CASP3;GSK3B;HSP90AA1;HIST1H4J;GAD1;COMT;MTOR;PTGS2;HSPA1A;GAD2;HIST1H4H;HIST1H4B;HIST1H4C;KDM6A;MAOB;TH;CDYL;CRHR1;KDM1A;IL6;CHD7;PARK7;DICER1;HIST4H4;SOD2;AKT1;HIST2H4B;GFAP;IL4I1;GRIN2B;HIST1H4D;HIST1H4K;POLR2A;HIST1H4L
CDX2	CFTR;CDH17;IL2;CCND1;CDKN1B;GAPDH;IL4;CCNB1;GUCY2C;VWF;CDH1;SOD1;DSC2;ALPI;ALB;BIRC5;AXIN2;MUC17;CD14;LAMA3;GSK3B;REG4;KRT19;ACAT2;PTGS2;GADD45A;THBD;ELMO3;SPP1;IL6;FUT2;CDKN1C;HEPH;TFF3;AKT1
CEBPA	F9;CCND1;GAPDH;IL5;ICAM1;STAR;HK3;ALB;IL3;IGF1;HSPA4;INSR;CXCL8;LEP;CXCR2;PCK1;CSF1;DEFA3;HSD17B11;TLR9;MMP9;VLDLR;SPP1;AFP;IL6;IGF2;ELANE;HAMP
CEBPB	MAPK1;IL2;CCND1;IFNG;GAPDH;IL4;CAT;APOE;KRAS;CDH1;KDR;FGF2;ICAM1;ERBB2;NOTCH1;ALB;CSF2;MAP2K1;BCL2L1;IGF1;HSPA4;CTLA4;CXCL10;CXCL8;CASP3;LEP;HSPA5;GSK3B;CSF1;HSP90AA1;MTOR;PTGS2;MMP9;SRC;KDM6A;SPP1;MAPK8;CXCL1;CXCL12;CDC42;IL6;CXCR4;MYD88;CDKN2A;DICER1;ITGAM;AKT1;PECAM1;ACTG1;CCL5
CEBPD	IL2;IL23A;IFNG;GAPDH;IL4;TNFAIP6;CD68;GADD45G;PDGFRA;SEMA6A;FGF2;ICAM1;SOD1;IFNA1;CCR2;ALB;CSF2;CTLA4;CXCL8;CASP3;CSF1;CASP8;CCL20;PTGS2;GADD45A;MMP9;SPP1;CXCL1;IL6;MYD88;ITGAM;AKT1;CCL5
CEBPE	CFTR;HMOX1;TIMP1;IFNG;LTF;SCARB1;FGF2;ICAM1;IFNA1;BAX;TLR3;CXCL10;IFNLR1;HSP90AA1;CTSL;CTSB;TAP1;XAF1;VIP;PTGS2;FCGR1A;MMP9;NOX1;PIM1;EDN1;IL2RA;NOX5;MVP;IL6
CEBPZ	CDH17;CCND1;GAPDH;MLH1;KRAS;CCNB1;PDGFRA;CCND2;CDH1;PIK3CA;WNT5A;CDH13;ERBB2;NOTCH1;ALB;SHH;COL1A2;MAP2K1;IGF1;TERT;CASP3;DNMT3B;MTOR;KRT19;PTGS2;MMP9;SRC;CDK1;AFP;IL6;DCC;IGF2;DCT;FGFR2;CDKN2A;PRAME;AKT1
CIITA	COL1A1;IFNG;IL4;ICAM1;IFNA1;COL1A2;MAP1A;CXCL10;PSMC5;SLC26A3;TAP1;RAB4B;HLA-DRB1;PTGS2;MMP9;HLA-C;PCNA;HLA-DRA;CXCR4;HLA-DOB;HLA-DQB2;CCL5;FGF1
CLOCK	CCND1;GAPDH;UBE3A;CAT;APOE;CCNB1;BHLHE40;SMARCC2;GNRH1;CRH;NTRK2;SST;ALB;H2AFZ;IGF1;LEP;SLC2A4;HSPA5;GSK3B;CUL1;HSP90AA1;SUV39H1;HIST1H4J;MTOR;DRD2;SYNE1;HIST2H2BE;HIST2H2AA;RORB;HIST1H4H;HIST1H4B;HIST1H4C;TH;CDK1;PPP1CB;KDM1A;IL6;GCG;BRDT;ACTA2;KMT2A;DICER1;HIST4H4;AKT1;HIST2H4B;HIST2H2AA3;HIST1H4D;HIST1H4K;HIST1H4L;PER3
COPS5	MAPK1;IL2;CCND1;CDKN1B;IFNG;GAPDH;IL4;KRAS;CCNB1;CCND2;CDH1;KDR;FGF2;WNT5A;CDK2;ERBB2;CCNA2;CDKN2B;NOTCH1;ALB;SHH;BIRC5;MAP2K1;BCL2L1;IGF1;HSPA4;CXCL8;TERT;MAPK7;CASP3;GSK3B;HSP90AA1;CASP8;MTOR;PTGS2;MMP9;SRC;KDM6A;CDC42;IL6;CXCR4;IGF2;CDKN2A;NTRK1;DICER1;VIM;AKT1;PECAM1;ACTG1
CREB1	MAPK1;IL2;CCND1;IFNG;GAPDH;IL4;CAT;RAC2;APOE;KRAS;CDH1;KDR;PIK3CA;FGF2;CDK2;CDH2;ERBB2;CCNA2;NTRK2;NOTCH1;ALB;SHH;NOS3;MAP2K1;BCL2L1;IGF1;HSPA4;CXCL8;CASP3;LEP;HSPA5;GSK3B;HSP90AA1;MTOR;PTGS2;MMP9;SRC;CDK1;MAPK8;YWHAZ;CDC42;IL6;CXCR4;CDKN2A;NTRK1;DICER1;AKT1;ACTG1;GFAP;NCAM1
CREB5	CFTR;HMOX1;TIMP1;IFNG;SCARB1;FGF2;ICAM1;IFNA1;BAX;TLR3;TNFRSF11B;CXCL10;IFNLR1;HSP90AA1;CTSL;CTSB;TAP1;XAF1;VIP;PTGS2;FCGR1A;MMP9;NOX1;PIM1;EDN1;IL2RA;NOX5;MVP;IL6;CFB
CREBBP	CCND1;IFNG;IL12B;IL4;IL5;CDH3;IL11;ICAM1;ERBB2;CDKN2B;CSF2;COL1A2;BIRC5;IGF1;CXCL8;PSMC5;INSM1;KLK3;BHLHE22;PTGS2;PHGDH;MMP9;THBD;CYBB;PCNA;RS1;HLA-DRA;IL6;CDKN1C;EMX2;GFAP
CREG1	MAPK1;CCND1;GAPDH;TPI1;CAT;KRAS;DNAJC10;ERBB2;SOD1;ALB;HSPA9;CCT2;HSP90B1;HSPA4;CASP3;HSPH1;CALR;HSPA5;GSK3B;HSP90AA1;EEF1A1;MTOR;HSPA12A;YWHAB;PGK1;SRC;HSPA1B;HSPA1A;HSPA1L;KDM6A;HSPA14;ISG15;HSPD1;SUMO1;CDK1;YWHAZ;CDC42;IL6;EFTUD2;PARK7;CDKN2A;TXNRD1;DICER1;UBC;SOD2;RPLP0;AKT1;ACTG1;HYOU1;POLR2A
CREM	MAPK1;CSNK2A1;IL2;CCND1;IFNG;GAPDH;IL4;KRAS;BHLHE40;VWF;GNAO1;CSNK2A2;AKT3;CCNA2;GNRH1;NTRK2;NOTCH1;CAMK4;SST;ALB;IGF1;CTLA4;ADRB2;CXCL8;CASP3;HSPA5;GSK3B;GNAI1;MTOR;PTGS2;CHUK;PRKAA2;SRC;HSPA1B;HSPA1A;ISG15;TH;GRB2;PRKAR1A;CDK1;IL6;DDX4;GRIA1;DICER1;UBC;AKT1;ACTG1;TTN;GRIN2B;NCAM1
CRX	CFTR;HMOX1;COL1A1;SULT1E1;CD82;LNPEP;KRT5;CCNB1;CDH1;MCAM;ERBB2;RHO;GUSB;F2R;IMPDH2;GPX4;HTT;KISS1;PTGS2;ECM1;MMP9;SPRY2;RS1;TH;GALNT3;PVR;PDE6B;ADM;SOD2;HSD17B1;POLD2;ADRA2B
CTBP1	CDH17;DMC1;CCND1;GAPDH;KRT5;KRAS;CCNB1;CDH1;CDH3;LAMC2;PSMD3;ERBB3;CDH2;ERBB2;NOTCH1;FGFR4;ALB;ALDH1A1;MMP3;FADD;ELF5;KLK3;EEF1A1;EPHA2;CLDN7;MTOR;KRT19;EZR;ABCC2;MMP9;WFDC2;SRC;CA9;SDC1;KRT18;CLDN3;AREG;AFP;ITGB1;CDC42;IL6;GRB7;MME;PSMD6;VIM;KRT4;KRT8;AKT1;CD24;MUC5AC
CTCF	STAG2;CCND1;GAPDH;KRAS;CUX2;CDH1;PRDM5;CDK2;NOTCH1;MED13L;TCF7L1;ALB;H2AFZ;RAD21;KIAA1429;SGK494;KMT2D;XPO6;SMC1A;DNMT3B;HIST1H4J;PASK;MTOR;SMC3;ZNF521;HIST2H2BE;SRC;DCAF10;HIST1H4H;HIST1H4B;HIST1H4C;KDM6A;STK38L;SUMO1;CDK1;CDYL;KDM1A;SETD2;CHD7;CDKN2A;DICER1;HIST4H4;AKT1;ACTG1;HIST2H4B;HIST1H4D;HIST1H4K;POLR2A;HIST1H4L;CHD1
CTNNB1	CCND1;GAPDH;FST;HERC2;CDH1;GLCE;FGF2;ICAM1;ERBB3;CDH2;ERBB2;NOTCH1;TJP1;ALB;COL1A2;BIRC5;HSPA4;CTLA4;TERT;CASP3;KLK3;GSK3B;PLD1;PTGS2;MCL1;MMP9;SRC;CCL7;NRCAM;TH;MYCBP;IL6;CYLD;NDRG1;CDKN2A;CLDN2;VIM;AKT1;ELANE
CTNNBIP1	CCND1;IL23A;PIN1;CCNB1;KDR;PTPRO;ATAD2;TLR3;PLK1;RRM1;BIRC5;TERT;AURKB;TYMS;FMN2;HSPA5;ULK1;MCPH1;ERCC5;MYH10;RRM2;RNF2;MCL1;ATG5;CASP7;DIRAS3;KIF2C;MMP9;MCM8;PCNA;FANCA;ECT2;CDK1;MAPK8;BBC3;CDKN1C;NELL2;FHIT;CDKN2A;PEG10;STMN2;APAF1
DACH1	CCND1;APOC3;BATF3;NTS;CSTA;STAR;CDKN2B;MMP3;PELP1;SOX7;BCL2L1;HSPA4;CXCL8;ERCC4;CLU;HSPH1;NQO1;MMP1;OXTR;CASP9;CYP1A2;EZR;PTGS2;MMP9;PLAU;BAMBI;MAPK8;MAP2K4
DBP	PVALB;CCND1;PRDM4;GAPDH;BHLHE40;TSHB;CUX2;PCTP;NTRK2;TCF7L1;NKX6-1;ALB;IL3;CYP7A1;BCL2L1;ABCC8;CPLX1;ACOT1;TFE3;CES2;CSNK1D;GSK3B;PEG3;NR2C1;FBXL3;PASK;ATP2B2;CES1;ABCC2;FOXJ3;RORB;MAOB;KDM1A;MAPK4;NR6A1;CYP2E1;TET2;CYP4F12;DIO2;NDRG2;TLE2;GFAP;PLP1;PER3;BTK
DDB1	RBX1;CCND1;GAPDH;SKP1;KRAS;CCNB1;CUL3;CDK2;CCNA2;SSRP1;ALB;UBXN7;H2AFZ;PLK1;HSPA4;FEN1;PRKDC;AURKB;PRMT5;CUL1;HSP90AA1;ZFAND4;RAD23B;MTOR;SMC3;HIST2H2BE;CDC20;RBBP4;CUL4A;UBD;DCAF10;KDM6A;PCNA;ISG15;POLR2B;SUMO1;HELLS;CDK1;CHD7;EFTUD2;ACTL6A;MYSM1;CDKN2A;FAU;DICER1;UBC;AKT1;RAD23A;POLR2A;CHD1
DDIT3	HMOX1;IL2;CCND1;IFNG;GAPDH;IL4;CAT;APOE;KRAS;CDH1;FGF2;ICAM1;CDK2;ERBB2;SOD1;NOTCH1;ALB;HSP90B1;MAP2K1;BCL2L1;IGF1;HSPA4;CXCL8;CASP3;LEP;CALR;HSPA5;GSK3B;CASP9;HSP90AA1;CASP8;MTOR;BECN1;PTGS2;MCL1;ATG5;MMP9;SRC;HSPA1A;SQSTM1;CDK1;MAPK8;CDC42;IL6;CXCR4;ERN1;CDKN2A;SOD2;AKT1;ACTG1
DDX5	MAPK1;CCND1;GAPDH;APOE;KRAS;CCNB1;PDGFRA;CDH1;KDR;PIK3CA;FGF2;CDK2;CDH2;ERBB2;CCNA2;NOTCH1;ALB;SHH;PLK1;BIRC5;IGF1;TERT;CASP3;AURKB;TYMS;HSPA5;MTOR;PTGS2;MCL1;DIRAS3;MMP9;SRC;KDM6A;CDK1;MAPK8;AFP;IL6;IGF2;ACTA2;BBC3;FGFR2;CDKN1C;FHIT;CDKN2A;PEG10;DICER1;AKT1;ACTG1;PCSK6
DEDD	MAPK1;IL2;CCND1;IFNG;GAPDH;IL4;TNFSF10;KRAS;CDH1;ICAM1;ERBB2;NOTCH1;ALB;TLR3;CSF2;FADD;BCL2L1;IGF1;HSPA4;CXCL8;CASP3;CFLAR;CASP2;HSPA5;CASP9;HSP90AA1;HMGB1;CASP8;TLR9;MTOR;BECN1;PTGS2;MCL1;CASP7;CHUK;XIAP;MMP9;SRC;SYK;MAPK8;CDC42;IL6;CXCR4;MYD88;CDKN2A;APAF1;AKT1;ACTG1;BIRC2;IKBKG
DEK	CFTR;IFNG;IL4;IL5;VWF;ERBB2;TNFRSF10B;STAR;CCR5;COL1A2;CXCL8;VEGFB;HSPA5;PEG3;SLC26A3;ERCC5;FCGR2B;INO80;GBP1;PCNA;KIR3DL1;HLA-DRA;LSS;SNRPN;CXCR4;TOP3A;TDO2;HSD3B2
DENND4A	MAPK1;IL2;CCND1;IFNG;GAPDH;IL4;RAC2;KRAS;PDGFRA;CDH1;PDGFRB;KDR;PIK3CA;FGF2;ICAM1;CDK2;ERBB3;CDH2;ERBB2;NOTCH1;TJP1;ALB;MAP2K1;BCL2L1;IGF1;HSPA4;CXCL8;CASP3;HSPA5;GSK3B;HSP90AA1;ERBB4;MTOR;PTGS2;MMP9;SRC;GRB2;CXCL12;YWHAZ;ITGB1;CDC42;IL6;CXCR4;CDKN2A;NTRK1;ITGAM;AKT1;PECAM1;ACTG1;NCAM1
DLX5	COL1A1;IBSP;CCND1;GAPDH;FABP4;SEMA6A;VWF;CDH1;CDH2;PAK1;ITGA5;ALB;COL1A2;SOST;TERT;KLK3;GSK3B;PDGFA;GAD1;PTGS2;GADD45A;MMP9;EDN1;CDKL5;SPP1;IL6;CXCR4;RELN;CDKN2A;AKT1
DMAP1	CCND1;CDKN1B;IFNG;GAPDH;KRAS;CCNB1;CDH1;CDK2;ERBB2;TNFRSF10B;CDKN2B;NOTCH1;BAX;ALB;IL3;BIRC5;BCL2L1;HSPA4;CXCL8;TERT;CASP3;KLK3;HSP90AA1;KIR2DL3;RASSF1;GAD1;CASP8;MTOR;PTGS2;RGS10;MMP9;SRC;BMP2;CDK1;IL6;CXCR4;RELN;CDKN2A;AKT1
DNMT1	TIMP1;CCND1;IFNG;GAPDH;CDH1;ERBB2;TNFRSF10B;CDKN2B;BAX;ALB;IL3;BIRC5;FADD;IGF1;CXCL8;TERT;CASP3;CFLAR;CASP2;KLK3;KIR2DL3;RASSF1;GAD1;CASP8;PTGS2;RGS10;CASP7;MMP9;SRC;BMP2;HSPD1;IL6;CXCR4;RELN;CDKN2A;AKT1;GFAP
DNMT3A	CCND1;GAPDH;KRAS;CCNB1;CDH1;SETD1A;FGF2;CDK2;ERBB2;CCNA2;NOTCH1;ALB;H2AFZ;KMT2D;TERT;CASP3;DNMT3B;HSP90AA1;SUV39H1;HIST1H4J;MTOR;KDM5B;HIST2H2BE;HIST2H2AA;RBBP4;SRC;TET1;HIST1H4H;HIST1H4B;HIST1H4C;KDM6A;SUMO1;CDK1;KDM1A;IL6;SETD2;CHD7;EHMT1;CDKN2A;KMT2A;DICER1;TET2;HIST4H4;AKT1;ACTG1;HIST2H4B;HIST2H2AA3;HIST1H4D;HIST1H4K;HIST1H4L
E2F1	CCND1;PIN1;CCNB1;DRAM1;KDR;ATAD2;TLR3;PLK1;RRM1;BIRC5;TERT;AURKB;TYMS;HSPA5;ULK1;MCPH1;ERCC5;MYH10;RRM2;RNF2;MCL1;ATG5;CASP7;DIRAS3;KIF2C;MCM8;PCNA;FANCA;ECT2;CDK1;MAPK8;GINS3;BBC3;CDKN1C;FHIT;CDKN2A;CTSV;APAF1
E2F3	CCND1;GAPDH;TGFB3;KRAS;CCNB1;CDH1;KDR;PIK3CA;FGF2;CCNA2;NOTCH1;BAX;ALB;PLK1;IGF1;TERT;LEP;TFE3;KLK3;TUBB3;GSK3B;HSP90AA1;MTOR;PLAU;PGK1;SRC;SDHB;KDM6A;CA9;CDK1;BRD2;MAPK8;CXCL12;IL6;SETD2;CXCR4;SLC2A1;CDKN2A;LDHA;VIM;APAF1;AKT1
E2F4	MAPK1;CCND1;GAPDH;KRAS;CCNB1;CDH1;PIK3CA;CDK2;ERBB2;CCNA2;NOTCH1;ALB;H2AFZ;RAD21;PLK1;HSPA4;CDC25A;CASP3;PRKDC;AURKB;GSK3B;DNMT3B;HSP90AA1;SUV39H1;HIST1H4J;MTOR;SMC3;HIST2H2BE;CDC20;RBBP4;SRC;HIST1H4H;HIST1H4B;HIST1H4C;SUMO1;HELLS;CDK1;KDM1A;IL6;CDKN2A;DICER1;HIST4H4;AKT1;ACTG1;HIST2H4B;HIST1H4D;HIST1H4K;POLR2A;HIST1H4L;CHD1
E2F6	CCND1;PIN1;CCNB1;DRAM1;KDR;NPAT;ATAD2;TLR3;PLK1;RRM1;BIRC5;TERT;AURKB;TYMS;HSPA5;ULK1;RRP1B;MCPH1;ERCC5;RRM2;RNF2;MCL1;ATG5;CASP7;DIRAS3;KIF2C;MCM8;PCNA;FANCA;ECT2;CDK1;BRD2;MAPK8;GINS3;BBC3;CDKN1C;FHIT;CDKN2A;APAF1
E2F8	CCND1;PIN1;CCNB1;DRAM1;KDR;PTPRO;ATAD2;TLR3;PLK1;RRM1;BIRC5;TERT;AURKB;TYMS;FMN2;HSPA5;ULK1;RRP1B;MCPH1;ERCC5;MYH10;RRM2;RNF2;MCL1;ATG5;CASP7;DIRAS3;KIF2C;MCM8;PCNA;FANCA;ECT2;CDK1;MAPK8;GINS3;BBC3;CDKN1C;NELL2;FHIT;CDKN2A;PEG10;CTSV;APAF1
E4F1	CSNK2A1;STAG2;CCND1;DDX49;CCNA1;CUX2;SETD1A;CDK2;SMARCC2;CCNA2;TCF7L1;CDT1;SGK494;KIFC2;MAP2K1;XPO6;MAPK7;PRKDC;AURKB;ANAPC2;TCHP;NFATC2IP;STK11;TAF3;PASK;PIM3;MAP3K3;CDC73;CDC20;KDM5C;CUL4A;DCAF10;KDM6A;STK38L;SUMO1;PRKAR1A;BAZ2B;HELLS;FZR1;CDYL;PPP3CC;CXXC1;EZH1;HOXB3;MYSM1;CDKN2A;BAZ2A;AKT1;DYRK1B;YAP1
EAPP	IL2RB;IL2;CCND1;IFNG;TNFSF10;CCND2;FGF2;SOD1;IL3;CXCL8;KLK3;IMPDH2;CYP2B6;PTGES;PTGS2;PLAU;MAOB;TH;IL6;IGF2;STMN1;CDKN2A;PDGFC
EED	MAPK1;PABPN1;GAPDH;DDX55;PABPC1L;CCNB1;CDK2;EIF4A3;PABPC3;EIF4A1;TRA2A;PCBP1;AURKB;DDX10;CNOT1;EIF4A2;PUM2;EEF1A1;ELAVL4;FXR1;HNRNPAB;MTOR;QKI;DHX9;FMR1;PABPC4;AGO1;SRC;NCBP1;HNRNPK;RBM3;SRSF2;HNRNPA3;G3BP1;CDK1;PARN;TIA1;TRA2B;PPP2CA;DDX4;CELF1;DICER1;CPEB2;LSM14A;HNRNPC;AKT1;CPEB1;DDX6;CPEB3;HNRNPDL
EGR1	IL2RB;IL2;CCND1;IFNG;TNFSF10;CCND2;FCER2;FGF2;UBE2S;SOD1;IL3;CXCL8;KLK3;CYP2B6;PTGES;PTGS2;PLAU;TH;IL6;IGF2;STMN1;LTB;PDGFC;SYN2
EGR2	MAPK1;IL2;CCND1;IFNG;GAPDH;IL4;KRAS;PDGFRA;CDH1;PDGFRB;FGF2;WNT5A;CDK2;CDH2;ERBB2;NTRK2;NOTCH1;WNT1;ALB;CSF2;SHH;MAP2K1;BCL2L1;IGF1;HSPA4;CTLA4;CXCL8;CASP3;TUBB3;FGF8;FGF13;GSK3B;MTOR;PTGS2;MMP9;SRC;KDM6A;BMP2;CXCL12;CDC42;IL6;CXCR4;CDKN2A;NTRK1;DICER1;ITGAM;AKT1;ACTG1;GFAP;NCAM1
ELF1	DMC1;HMOX1;IL2;CCND1;IFNG;GAPDH;CD68;KRAS;CDH1;ITGA2B;KDR;PSMD3;ITGA9;ERBB2;NOTCH1;ALB;COL1A2;IGF1;GP9;CXCL8;TERT;CASP3;MMP1;TLR9;PTGS2;MMP9;MPL;SRC;CYBB;TEK;KRT18;IL6;CXCR4;PSMD6;CDKN2A;AKT1;PECAM1
ELF2	CDH17;CCND1;GAPDH;KRAS;PDGFRA;VWF;CDH1;PDGFRB;FLT4;KDR;FGF2;WNT5A;ITGA9;ICAM1;CDH2;ERBB2;NOTCH1;ALB;SHH;IGF1;CXCL8;CASP3;FGF13;GSK3B;MTOR;PTGS2;MMP9;SRC;BMP2;TEK;SPP1;CXCL12;ITGB1;CDC42;IL6;CXCR4;FGFR2;CDKN2A;NTRK1;ITGAM;EMX2;AKT1;PECAM1;ACTG1;NCAM1
ELF3	CFTR;MAPK1;CCND1;IFNG;GAPDH;GRHL2;RAF1;KRT5;KRAS;CDH1;PIK3CA;ERBB3;CDH2;ERBB2;CBLC;NOTCH1;FBXW7;ALB;EVPL;MAP2K1;CXCL8;TERT;ELF5;CASP3;PRSS8;GSK3B;SPINT1;CLDN7;KRT19;PTGS2;TACSTD2;MMP9;SRC;KDM6A;KRT6A;KRT18;LLGL2;JUP;CLDN3;IL6;GRB7;FGFR2;CDKN2A;TFF3;MUC5B;KRT4;KRT8;AKT1;TJP3;MAL2
ELF4	TAB1;IL2RB;UNC93B1;ARHGDIB;GAPDH;BATF3;CCR7;TICAM1;RAC2;RAF1;KRAS;MAPK6;IFIH1;CDK2;NOTCH1;TCF7L1;TLR3;IL3;CSF2;CXCL8;MAPK7;NKX2-6;GSK3B;RBM10;TBK1;PAK3;TLR1;KDM5B;CHUK;HIVEP3;BRWD3;SRC;KDM5C;TNFRSF1B;KDM6A;BCOR;TAB3;ISG15;TEK;HMX1;CTPS2;MYD88;INPP5D;CDKN2A;NTRK1;KMT2A;DICER1;TLR5;AKT1;BTK
ELK4	CCND1;BATF3;NTS;CSTA;STAR;MMP3;SOX7;BCL2L1;CXCL8;ERCC4;KLK3;CLU;HSPH1;NQO1;MMP1;OXTR;CASP9;CYP1A2;EZR;PTGS2;MCL1;MMP9;PLAU;VIM;AKT1
ELL	CCND1;IFNG;PIN1;CCNB1;DRAM1;CDH1;DAPK2;KDR;ATAD2;BAX;TLR3;PLK1;RRM1;BIRC5;TERT;AURKB;TYMS;FMN2;HSPA5;ULK1;ERCC5;MYH10;RRM2;PTGS2;RNF2;MCL1;ATG5;CASP7;DIRAS3;KIF2C;MCM8;PCNA;ECT2;CDK1;MAPK8;IL6;BBC3;CDKN1C;FHIT;CDKN2A;APAF1
ENO1	CCND1;GAPDH;PFKFB4;TGFB3;CCR7;CDH1;PIK3CA;FGF2;BAX;TERT;VEGFB;LEP;KLK3;BID;TUBB3;ALAS2;WASF3;PTGES;PTGS2;ASS1;PLAU;PGK1;SDHB;RECK;CA9;EDN1;ALDOA;CXCL12;SETD2;CXCR4;MICA;SLC2A1;FAM162A;AGTR1;PFKFB3;HSD3B2;LDHA;VIM;ALOX5AP
EOMES	IL2;CCND1;CD69;IFNG;GAPDH;IL4;CCR7;KRAS;NOTCH2;PDGFRA;CDH1;IL7;KDR;FGF2;WNT5A;ICAM1;CDH2;IFNA1;NOTCH1;CCR5;WNT1;ALB;CSF2;SHH;BCL2L1;IGF1;CTLA4;CXCL8;CASP3;FGF8;FGF13;GSK3B;SOX1;MTOR;SRC;SYK;KDM6A;BMP2;CXCL12;IL6;CXCR4;CDKN2A;DICER1;ITGAM;AKT1;PECAM1;ACTG1;GFAP;CCL5;NCAM1
EP300	EIF2AK1;CCND1;APOC3;IFNG;IL12B;IL4;IL5;TNFSF10;CDH1;ERBB2;CDKN2B;CSF2;COL1A2;BIRC5;CYP7A1;KRT16;IGF1;CXCL8;TERT;CASP3;KLK3;LAMA3;PTGS2;MMP9;THBD;CA9;CYBB;PCNA;RS1;IL6;CDKN2A;GFAP
EPAS1	CFTR;HMOX1;MYH9;CCND1;IFNG;CCR7;TERT;CXCR2;PKLR;CTSB;PTGS2;CD2;FMR1;CA9;PCNA;CXCR4;TOP3A;APOA5
ERCC2	CCND1;GAPDH;KRAS;CCNB1;LAMTOR5;CDH1;KDR;PIK3CA;FGF2;ERBB2;SOD1;BAX;ALB;BIRC5;TERT;CASP3;CASP2;AURKB;KLK3;TYMS;BID;TUBB3;HSPA5;ULK1;MCPH1;MTOR;MCL1;ATG5;CASP7;ASS1;XPA;EDN1;CDK1;MAPK8;CXCR4;SLC2A1;CDKN2A;LDHA;VIM;APAF1;AKT1
ERF	CDKN1B;GAPDH;IL12B;IL5;RAC2;VWF;CDH1;FGF2;ICAM1;ERBB2;NOTCH1;TJP1;CHRNE;ALB;CSF2;MMP3;ANPEP;IGF1;HSPA4;CXCL8;TERT;ANGPT2;MMP1;CASP8;TLR9;MTOR;DMD;UTRN;MMP9;SRC;SPP1;CDK1;CDC42;PDE7A;IL6;ACTA2;CDKN2A;AKT1;ACTG1
ESR1	MAPK1;CCND1;IFNG;GAPDH;IL4;CAT;APOE;KRAS;CCNB1;CDH1;KDR;PIK3CA;FGF2;CDK2;CDH2;ERBB2;CCNA2;NOTCH1;HPGDS;ALB;SHH;MAP2K1;BCL2L1;IGF1;HSPA4;CXCL8;CASP3;LEP;HSPA5;GSK3B;HSP90AA1;MTOR;PTGS2;MMP9;SRC;KDM6A;CDK1;AFP;YWHAZ;CDC42;IL6;CXCR4;IGF2;ACTA2;CDKN2A;NTRK1;DICER1;UBC;AKT1;ACTG1
ESR2	DMC1;OXT;CCND1;IFNG;GAPDH;IL4;CD68;MKNK2;NTS;CDH1;FGF2;PSMD3;CDK2;ERBB2;CRH;NOTCH1;TGFA;ALB;NOS3;MMP3;PELP1;MAP2K1;BCL2L1;IGF1;INSR;CXCL8;TERT;CASP3;MMP1;OXTR;GSK3B;HSP90AA1;MTOR;PTGS2;MMP9;PLAU;SRC;IL6;GCG;SHC1;PSMD6;AKT1
ETS1	MAPK1;IL2;CCND1;IFNG;GAPDH;IL4;KRAS;NOTCH2;PDGFRA;CDH1;KDR;FGF2;WNT5A;ICAM1;CDK2;CDH2;ERBB2;NOTCH1;ALB;CSF2;SHH;MAP2K1;BCL2L1;IGF1;HSPA4;CTLA4;CXCL8;TERT;CASP3;GSK3B;HSP90AA1;MTOR;PTGS2;MMP9;SRC;SYK;KDM6A;BMP2;CXCL12;CDC42;IL6;CXCR4;CDKN2A;NTRK1;DICER1;ITGAM;AKT1;PECAM1;ACTG1;NCAM1
ETS2	HMOX1;IL2;CCND1;IFNG;GAPDH;IL12B;IL4;IL5;KRAS;VWF;CDH1;ITGA2B;FGF2;ICAM1;ERBB2;CHRNE;ALB;IL3;CSF2;COL1A2;MMP3;ANPEP;GP9;CXCL8;TERT;ANGPT2;MMP1;TLR9;PTGS2;UTRN;MMP9;MPL;PLAU;CDK1;PDE7A;IL6;CDKN2A;AKT1
ETV3	HMOX1;TIMP1;COL1A1;IL2;CCND1;IFNG;IL4;TNFSF10;CCR7;CCNB1;CCND2;VWF;CDH1;ICAM1;IFNA1;CCR2;CCR5;TLR3;CSF2;COL1A2;NOS3;MMP3;BCL2L1;CXCL10;CXCL8;TERT;CASP3;CXCR2;MMP1;CSF1;CASP9;CTSB;CCL20;TLR9;PTGS2;MCL1;XIAP;MMP9;PLAU;BMP2;EDN1;SDC1;CXCL1;CXCL12;IL6;CXCR4;SOD2;AKT1;CCL5;NCAM1
ETV5	CFTR;MAPK1;TIMP1;IL2;CCND1;CDKN1B;IFNG;GAPDH;IL4;IL5;LTF;KRAS;VWF;CDH1;FGF2;WNT5A;ICAM1;CDH2;ERBB2;NOTCH1;ITGA5;ALB;CSF2;MMP3;IGF1;CTLA4;CXCL8;TERT;CASP3;KLK3;MMP1;PDGFA;TLR9;PTGS2;MCL1;MMP9;PLAU;SRC;CXCL12;ITGB1;IL6;CXCR4;GCG;CDKN2A;ITGAM;AKT1;PECAM1;ELANE;CCL5
EWSR1	CFTR;MAPK1;HMOX1;CCND1;GAPDH;CCNA1;NTS;KRAS;CDH1;ITGA2B;FGF2;MAP1LC3B;CDH2;ERBB2;SLC20A1;FTH1;NOTCH1;CYP11B1;ALB;SHH;COL1A2;BCL2L1;IGF1;TERT;CASP3;MMP1;GSK3B;HSP90AA1;PTGS2;BMP2;TH;IGF2;LDHA;AKT1
EZH2	MAPK1;CCND1;GAPDH;KRAS;CCNB1;CDH1;SETD1A;FGF2;CDK2;ERBB2;CCNA2;NOTCH1;ALB;H2AFZ;PLK1;KMT2D;HSPA4;TERT;CASP3;AURKB;GSK3B;DNMT3B;HSP90AA1;SUV39H1;HIST1H4J;MTOR;HIST2H2BE;CDC20;RBBP4;SRC;DCAF10;HIST1H4C;KDM6A;HELLS;CDK1;CDYL;KDM1A;IL6;SETD2;CHD7;EZH1;CDKN2A;KMT2A;DICER1;HIST4H4;AKT1;ACTG1;HIST1H4K;HIST1H4L;CHD1
FHL2	MAPK1;MYH9;CCND1;GAPDH;RAC2;KRAS;CCNB1;CDH1;RAB11A;CDK2;PXN;ERBB2;NOTCH1;SGK494;IGF1;HSPA4;RAC3;RHOD;CASP3;ZYX;GSK3B;FLNC;HSP90AA1;MYH7;MYO9A;RAC1;TES;TPM1;MYH10;DMD;MMP9;SRC;RND3;ACTN1;ITGB1;MYH11;CDC42;IL6;ACTG2;LDB3;ACTA2;PTK7;CDKN2A;ACTN2;AKT1;ACTG1;TTN;MYO9B;YAP1;PDLIM5
FLI1	HMOX1;CCND1;IFNG;GAPDH;IL12B;IL5;CD68;KRAS;VWF;CDH1;ITGA2B;KDR;ICAM1;ERBB2;ALB;CSF2;COL1A2;MMP3;ANPEP;IGF1;GP9;CXCL8;TERT;KLK3;ANGPT2;MMP1;TLR9;PTGS2;MMP9;MPL;SRC;CYBB;TEK;CDK1;IL6;CDKN2A;AKT1;PECAM1
FOS	CCND1;BATF3;NTS;CSTA;STAR;MMP3;SOX7;BCL2L1;CXCL8;ERCC4;CLU;HSPH1;NQO1;MMP1;OXTR;CASP9;CYP1A2;EZR;PTGS2;MMP9;PLAU;PCNA;CDKN2A
FOSB	HMOX1;TIMP1;IL2;CCND1;IFNG;GAPDH;IL4;IL5;CD68;APOE;KRAS;CDH1;KDR;FGF2;ICAM1;ERBB2;CDKN2B;NOTCH1;ALB;IL3;CSF2;MMP3;IGF1;CTLA4;CXCL10;CXCL8;TERT;CASP3;LEP;CXCR2;MMP1;CSF1;MTOR;PTGS2;MMP9;SRC;SPP1;CDK1;CXCL1;CXCL12;IL6;CXCR4;MYD88;CDKN2A;ITGAM;AKT1;PECAM1;ACTG1;CCL5
FOSL1	CFTR;TIMP1;CCND1;IL5;NTS;CSTA;UBE2S;ERBB2;IL3;BCL2L1;CLU;NQO1;MMP1;TNFRSF12A;DMD;PTGS2;MCL1;GADD45A;MMP9;PLAU;IL6;TXNIP;CCL5
FOXA1	CFTR;HMOX1;COL1A1;CCND1;APOC3;GAPDH;CCNB1;CDH1;ERBB2;ALB;BCL2L1;CXCL8;TERT;KLK3;RPRM;CLU;CCNG2;STK11;CASP9;HTT;RET;EZR;KISS1;PTGS2;MMP9;HSPA1A;SPRY2;TH;GCG;SFTPA1;CDKN2A;SOD2;AKT1
FOXA2	CFTR;HMOX1;MYH9;CCND1;PDHX;IFNG;GAPDH;GFER;KRT12;CCNB1;CDH1;NOTCH1;ITGA5;ALB;IGF1;TERT;KLK3;TYMS;TPO;STK11;PKLR;CTSB;COL18A1;RET;PTGS2;MMP9;SRC;AFP;ITGB1;IL6;CXCR4;GCG;SFTPA1;AKT1
FOXD3	MAPK1;IL2;CCND1;GAPDH;IL4;YWHAH;RAC2;KRAS;CDH1;PIK3CA;CDK2;CDH2;ERBB2;SOD1;NOTCH1;ALB;ADH5;MAP2K1;HSPA4;CXCL8;CASP3;HSPA5;GSK3B;HSP90AA1;RAP2C;MTOR;GADD45A;MMP9;PLAU;YWHAB;SRC;RND3;THBD;SPP1;YWHAZ;ITGB1;CDC42;IL6;CXCR4;NDRG1;TGFBI;CDKN2A;NTRK1;CYFIP2;AKT1;ACTG1;YAP1;CLTC
FOXF1	COL1A1;CCND1;MYF5;GAPDH;SALL1;NOTCH2;PDGFRA;CDH1;PDGFRB;KDR;FGF2;WNT5A;FGF10;CDK2;CDH2;NOTCH1;TCF7L1;WNT1;IHH;NKX6-1;SHH;SOX7;IGF1;PINX1;TUBB3;FGF8;FGF13;GSK3B;SOX1;PASK;MTOR;PAX9;LHX9;MMP9;PAX7;BMP2;TBX6;BMP7;FOXB1;IL6;CXCR4;IGF2;ACTA2;FGFR2;CDKN2A;VIM;AKT1;PECAM1;ACTG1;HOXA3
FOXF2	HMOX1;TIMP1;COL1A1;CCND1;GAPDH;TGFB3;CAT;YWHAH;PDGFRA;CDH1;PDGFRB;FGF2;WNT5A;CDH2;SOD1;NOTCH1;ALB;SHH;HSP90B1;IGF1;NQO1;GSK3B;DNMT3B;MT1F;HSP90AA1;ATP7A;PDGFA;GADD45A;MMP9;YWHAB;BAMBI;HSPA1A;BMP2;EDN1;YWHAQ;SOD3;IL4R;CXCL12;BMP7;YWHAZ;ITGB1;IL6;IGF2;ACTA2;HEPH;SOD2;AKT1
FOXI1	CFTR;ALDH1A2;SALL1;GRHL2;CCNB1;NOTCH2;PDGFRA;NKX2-8;CUX2;LHX5;PIK3CA;FGF10;CDK2;NOTCH1;TCF7L1;T;SHH;PLK1;YWHAG;FOXR1;PINX1;TUBB3;FGF8;FOXK1;LMX1A;EYA1;NKX2-4;PASK;POU3F3;PAX9;SOX13;YWHAB;CDX4;PAX7;SOX21;YWHAQ;FOXI2;LHX6;TBX6;CDK1;BMP7;YWHAZ;CHD7;HOXC4;DLX6;KRT8;EMX2;AKT1;TLE2;HOXA3
FOXK2	IL2;CCND1;IL23A;IFNG;GAPDH;IL4;IL5;KRAS;CCNB1;CDH1;KDR;FGF2;ICAM1;ERBB2;IFNA1;NOTCH1;CCR5;ALB;TLR3;CSF2;IGF1;CTLA4;CXCL10;CXCL8;TERT;CASP3;AURKB;KLK3;TYMS;HSPA5;TLR9;MTOR;PTGS2;MCL1;ATG5;CASP7;MMP9;SRC;KIR3DL1;CDK1;MAPK8;CXCL12;IL6;CXCR4;CDKN2A;APAF1;AKT1;PECAM1;CCL5;NCAM1
FOXL2	MAPK1;CCND1;GAPDH;SALL1;KRAS;CCNB1;PDGFRA;NKX2-8;CCND2;CDH1;PIK3CA;FGF2;WNT5A;CDK2;ERBB2;NOTCH1;TCF7L1;WNT1;SHH;MAP2K1;IGF1;INSR;TERT;FOXR1;PINX1;TUBB3;GSK3B;SOX1;PASK;MTOR;POU3F3;SOX13;LHX9;SRC;PAX7;KDM6A;GDF9;BMP2;CDK1;BMP7;YWHAZ;IGF2;CHD7;FGFR2;CDKN2A;DLX6;DICER1;EMX2;AKT1;ACTG1
FOXM1	MAPK1;CCND1;CDKN1B;GAPDH;KRAS;CCNB1;CCND2;LMNB1;CDH1;PIK3CA;FGF2;CDK2;CDH2;ERBB2;CCNA2;NOTCH1;BUB1B;ALB;SHH;MELK;PLK1;BIRC5;BUB1;IGF1;HSPA4;CDC25A;FEN1;TERT;CASP3;PRKDC;AURKB;GSK3B;DNMT3B;HSP90AA1;MTOR;KIF14;ASPM;KIF2C;CDC20;SRC;HELLS;CDK1;YWHAZ;CDC42;IL6;CDKN2A;DICER1;AKT1;ACTG1;MCM3
FOXN4	GAPDH;MFN2;ATP7B;ZFYVE26;IREB2;COX10;SPG11;PLD2;TUBB4A;CP;SPG7;SOD1;YWHAG;ACO1;COQ2;PANK2;GAK;TYMS;PSEN1;PLA2G6;PUM2;ZFAND4;UBQLN2;ATP7A;ATG7;HTT;VPS13A;MT-ATP6;DCTN1;RAB39B;CTH;PRKAA2;YWHAB;UBD;PANK4;ISG15;GLDC;YWHAQ;SLC33A1;MTHFD2;IDH1;CHD7;SMG1;HFE;PARK7;FAU;UBC;ATP1A3;POLR2A;SPAST
FOXO1	CCND1;CDKN1B;IFNG;GAPDH;TNFSF10;FABP4;CCNB1;CDH1;FGF2;IFNAR1;CDKN2B;NOTCH1;NKX6-1;ALB;BIRC5;CXCL8;KLK3;ANGPT2;PDGFA;PTGS2;MMP9;THBD;EDN1;CXCL1;MYH11;IL6;CXCR4;IGF2;FSHB;VIM;AKT1;ACTG1;TXNIP;HYOU1
FOXO4	CCND1;GAPDH;TGFB3;TNFSF10;CCR7;CCND2;PSMD11;CDH1;PIK3CA;FCER2;FGF2;CDKN2B;BAX;BCL2L1;HSPA4;TERT;LEP;KLK3;BID;TUBB3;ALAS2;HSP90AA1;PTGES;PTGS2;ASS1;PLAU;PGK1;SDHB;CA9;EDN1;SUMO1;ALDOA;CXCL12;IL6;SETD2;CXCR4;MICA;SLC2A1;AGTR1;PFKFB3;LDHA;VIM;SOD2;AKT1;ALOX5AP
FOXP1	EEF1A2;RAB40AL;CDKN1B;GAPDH;TNFSF10;HIP1R;CHI3L1;FABP4;CDH1;ATP4A;CD81;RAB10;NOTCH1;AP2M1;RAB8A;MAP2K1;RAB8B;KLK3;GBA;ANGPT2;RAB28;PDGFA;CR2;SLC45A3;RAB40A;SRC;EDN1;TNK2;CDC42;IL6;CXCR4;BBC3;NDRG1;VPS52;PARK7;TPD52;AP1S2;AKT1;ACTG1;TXNIP;NCAM1
FOXP2	COL1A1;CCND1;PDGFRA;LOXL1;WNT5A;CDH13;GNRH1;SHH;COL1A2;BCL2L1;DPYSL2;CSPG4;STK11;FLNC;GLDN;EPHA3;DOC2A;CTSB;RET;EPHA2;COL4A2;COMT;CNTNAP2;ASPM;GNG12;RIMS3;PLAU;SRPX;CXCR4;SFTPA1;ACTA2;PPP1R9A;TGFBI;PNMA2;VIM;ERC1;YAP1;VEGFC;CYFIP1;SEZ6L2;PAMR1
FOXP3	IL2;CCND1;CD69;IFNG;GAPDH;IL4;IL5;CCR7;CD68;KRAS;CDH1;IL7;ICAM1;ERBB2;IFNA1;NOTCH1;CCR2;CCR5;ALB;TLR3;CSF2;IGF1;HSPA4;CTLA4;CXCL10;CXCL8;CASP3;CSF1;HSP90AA1;FCGR2B;TLR9;MTOR;TLR1;PTGS2;MMP9;SRC;SYK;IL2RA;CXCL1;CXCL12;IL6;CXCR4;MYD88;CDKN2A;ITGAM;AKT1;PECAM1;ACTG1;CCL5;NCAM1
FOXQ1	CCND1;GAPDH;YWHAH;HOXD9;KRAS;CDH1;AKT3;PIK3CA;CDH3;PRDM5;CDK2;ERBB3;CDH2;NOTCH1;TCF7L1;ZFP36L2;BUB1B;RICTOR;SHH;SOX7;YWHAG;TERT;ELF5;FOXR1;PINX1;SOX1;NCCRP1;SOX12;PASK;MTOR;KRT19;SOX13;MMP9;FOXJ3;YWHAB;SOX21;BMP2;CDK14;YWHAQ;CDK1;YWHAZ;FOXB1;CDK15;CDK3;CDKN2A;CDK18;NKX6-3;VIM;AKT1;YAP1
GABPA	CFTR;GAPDH;CCNA1;NTS;PSMC1;MAP1LC3B;ERBB2;SLC20A1;FTH1;CYP11B1;EN2;RAC3;MAPK7;OXTR;STK11;PYCR2;RPS3A;PASK;CACNA1S;GLP1R;KDM5C;UBD;DCAF10;GPR153;KDM6A;DVL1;TH;SUMO1;CACNB1;CCT4;MATK;RPP30;STMN1;LDHA;AKT1;GIPR;ZNF205
GABPB1	PVALB;OXT;SLC32A1;GAPDH;GNB3;GNAT1;NTS;SLC6A4;GNAO1;SLC6A3;HTR2C;GNRH1;CRH;NTRK2;SST;HCRT;ALB;RHO;CARTPT;MC4R;IGF1;ADRB2;LEP;TAC1;OXTR;GHRL;GNAI1;GAD1;ATP2B2;MTOR;DRD2;GRM1;ADORA1;VIP;PTGS2;SRC;GAD2;GABBR1;TH;CRHR1;GNAT3;IL6;GCG;GRIA1;AKT1;ADCYAP1;GRIN2B;GNAZ;GNB1;ADCYAP1R1
GABPB2	GAPDH;DDX55;MRPL4;EIF2S1;RPL8;EIF4A3;RPS3;EIF4A1;CCT3;RPS23;HSPA9;CCT2;RPS9;HSPA4;RPL15;RPS15A;HSPA5;HSP90AA1;EEF1A1;RPS7;RPL7;RPL3;RPL27A;RPS3A;RPSA;DDX21;RPL12;RPL5;RPS4X;NOP56;DDX1;HSPD1;RPL13A;SUMO1;RPL24;CCT4;RPS29;NHP2L1;RPL23A;EFTUD2;RPS18;RPL6;RPS20;FAU;RPS13;RPLP0;RPS15;RPS19;RPS28;RPS5
GATA3	MAPK1;IL2;CCND1;IFNG;GAPDH;IL4;IL5;KRAS;PDGFRA;CDH1;KDR;PIK3CA;FGF2;WNT5A;ICAM1;CDK2;CDH2;ERBB2;NOTCH1;ALB;CSF2;SHH;MAP2K1;BCL2L1;IGF1;CTLA4;CXCL8;CASP3;GSK3B;HSP90AA1;MTOR;PTGS2;MMP9;SRC;SYK;KDM6A;CDK1;CXCL12;CDC42;IL6;CXCR4;MYD88;CDKN2A;DICER1;ITGAM;AKT1;PECAM1;ACTG1;CCL5;NCAM1
GATA4	IFNG;GAPDH;IL4;IL5;IAPP;CAT;APOE;CCND2;KDR;FGF10;ERBB2;FABP2;TNFRSF10B;STAR;ALB;NOS3;IGF1;CXCL8;CASP3;CFLAR;LEP;HSPA5;OCLN;FCGR2B;MTOR;DIRAS3;MMP9;SGPL1;SRC;BMP2;SUMO1;AFP;IL6;ACTA2;CDKN2A;AKT1;HAMP
GCM1	IL2;CCND1;GAPDH;IL4;IL5;CAT;RRM2B;APOE;VWF;CDH1;PDGFRB;KDR;MCAM;GNRH1;TJP1;HPGDS;ALB;SHH;ANGPTL4;TK1;OCLN;CXCL9;HIST2H2BE;GADD45A;SDC4;PLAU;MFSD2A;IL2RA;TEK;SPP1;CXCR4;SLC2A1;TXNRD1;PGF;PECAM1
GCM2	CDH17;TIMP1;COL1A1;IL2;CCND1;IFNG;GAPDH;IL4;CAT;APOE;KRAS;VWF;CDH1;PDGFRB;KDR;FGF2;WNT5A;ICAM1;CDH2;ERBB2;NOTCH1;PTH;ALB;CSF2;SHH;MAP2K1;IGF1;CXCL8;CASP3;LEP;FGF13;GSK3B;MTOR;PTGS2;MMP9;SRC;SPP1;AFP;CXCL12;ITGB1;IL6;CXCR4;IGF2;SLC2A1;CDKN2A;NTRK1;PTHLH;AKT1;PECAM1
GLI1	MAPK1;STAG2;CCND1;GAPDH;KRAS;PDGFRA;CUX2;CDH1;KDR;PIK3CA;FGF2;WNT5A;PRDM5;CDK2;CDH2;ERBB2;NOTCH1;TCF7L1;WNT1;IHH;ALB;SHH;SGK494;IGF1;XPO6;CASP3;TUBB3;FGF8;FGF13;GSK3B;HSP90AA1;PASK;MTOR;ZNF521;MMP9;SRC;DCAF10;KDM6A;BMP2;STK38L;BMP7;CDYL;CDC42;IL6;FGFR2;CDKN2A;NTRK1;DICER1;AKT1;ACTG1
GLI2	MAPK1;STAG2;CCND1;GAPDH;KRAS;NOTCH2;PDGFRA;CUX2;CDH1;FGF2;WNT5A;PRDM5;CDK2;CDH2;ERBB2;NOTCH1;TCF7L1;WNT1;IHH;ALB;SHH;SGK494;AXIN2;IGF1;XPO6;CASP3;FGF8;FGF13;GSK3B;HSP90AA1;PASK;MTOR;ZNF652;ZNF521;SRC;DCAF10;KDM6A;BMP2;STK38L;BMP7;CDYL;IL6;ACTA2;FGFR2;CDKN2A;NTRK1;AKT1;ACTG1;ZNF473;YAP1
GTF2I	CCND1;IFNG;DLL4;CDH1;ICAM1;IFNAR1;TNFRSF10B;NOTCH1;COL1A2;WRN;HSPA4;CXCL8;TERT;CCAR2;CFLAR;NQO1;HSPA5;CFH;MCL1;MMP9;THBD;TH;ADARB2;CXCL1;SHC1;NDRG1;HFE;CDKN2A;VIM;HYOU1
GTF3A	CFTR;HMOX1;TIMP1;IFNG;GAPDH;SCARB1;FGF2;ICAM1;IFNA1;BAX;TLR3;CXCL10;IFNLR1;UPP1;HSP90AA1;CTSL;CTSB;TAP1;XAF1;VIP;PTGS2;BAG3;FCGR1A;MMP9;NOX1;PIM1;EDN1;IL2RA;NOX5;MVP;IL6;RAD51B;ADM;AKT1
HDAC1	MAPK1;CCND1;GAPDH;KRAS;CCNB1;CDH1;SETD1A;CDK2;ERBB2;CCNA2;NOTCH1;SSRP1;ALB;H2AFZ;HSPA4;CASP3;HSPA5;GSK3B;HSP90AA1;HIST1H4J;MTOR;HIST2H2BE;RBBP4;HDAC8;SRC;DCAF10;HIST1H4H;HIST1H4B;HIST1H4C;KDM6A;SUMO1;CDK1;CDYL;KDM1A;IL6;SETD2;CHD7;MYSM1;CDKN2A;DICER1;UBC;HIST4H4;AKT1;ACTG1;HIST2H4B;HIST1H4D;HIST1H4K;POLR2A;HIST1H4L;CHD1
HDAC10	MAPK1;CCND1;IFNG;GAPDH;CAT;APOE;KRAS;CDH1;CDK2;ERBB2;SOD1;NOTCH1;HPGDS;ALB;NOS3;HSP90B1;BCL2L1;IGF1;HSPA4;YWHAG;CXCL8;CASP3;LEP;PKM;SLC2A4;HSPA5;GSK3B;HSP90AA1;CASP8;MTOR;BECN1;PTGS2;MMP9;YWHAB;SRC;HSPA1A;YWHAQ;SQSTM1;MAPK8;YWHAZ;IL6;CXCR4;SLC2A1;CDKN2A;TXNRD1;DICER1;SOD2;AKT1;ACTG1;TXNIP
HDAC9	MAPK1;CCND1;CDKN1B;GAPDH;IL5;IAPP;CCND2;CDH1;KDR;FGF10;ERBB2;FABP2;TNFRSF10B;STAR;NOTCH1;ALB;NOS3;MAP2K1;IGF1;CXCL8;TERT;CASP3;CFLAR;MMP1;HSPA5;FCGR2B;PTGS2;DIRAS3;MMP9;SGPL1;SUMO1;CXCL12;IL6;CDKN2A;SOD2;AKT1;HAMP
HDGF	CDH17;TIMP1;COL1A1;CCND1;IFNG;GAPDH;KRAS;VWF;CDH1;PDGFRB;KDR;PIK3CA;FGF2;WNT5A;ICAM1;CDH2;ERBB2;NOTCH1;ALB;SHH;MMP3;IGF1;CXCL8;CASP3;VEGFB;FGF13;MMP1;MTOR;PTGS2;MMP9;PLAU;SRC;BMP2;EDN1;SPP1;CXCL12;ITGB1;CDC42;IL6;CXCR4;IGF2;NTRK1;VIM;AKT1;PECAM1;GFAP;CCL5
HEY1	CCND1;MYF5;CDKN1B;IFNG;GAPDH;IL5;IAPP;NTS;KRAS;CCND2;CDH1;PDGFRB;KDR;FGF2;FGF10;ERBB2;FABP2;CCNA2;STAR;NOTCH1;IHH;SHH;NOS3;CYP7A1;DLK1;OCLN;FCGR2B;MTOR;SGPL1;PAX7;BMP2;SUMO1;AFP;KDM1A;ACTA2;CDKN1C;AKT1;HAMP
HEY2	COL1A1;CCND1;GAPDH;IL5;IAPP;KRT5;NTS;KRAS;FABP4;CCNB1;CCND2;CDH1;KDR;FGF2;FGF10;CDH2;ERBB2;FABP2;STAR;NOTCH1;ALB;NOS3;IGF1;TERT;CASP3;GSK3B;OCLN;FCGR2B;MTOR;PTGS2;MMP9;SGPL1;SRC;BMP2;SUMO1;CDC42;IL6;CXCR4;IGF2;ACTA2;CDKN2A;AKT1;HAMP
HIF1A	CCND1;GAPDH;PFKFB4;TGFB3;CCR7;CDH1;PIK3CA;FGF2;BAX;TERT;VEGFB;LEP;KLK3;BID;TUBB3;WASF3;PTGES;ASS1;PLAU;PGK1;SDHB;RECK;CA9;EDN1;ALDOA;CXCL12;SETD2;CXCR4;MICA;SLC2A1;AGTR1;PFKFB3;LDHA;VIM;ALOX5AP
HIPK2	CCND1;GAPDH;TGFB3;TNFSF10;CCR7;CDH1;CCNT1;PIK3CA;FGF2;EAF2;BAX;SOST;TERT;MAPK7;CASP3;VEGFB;LEP;KLK3;TUBB3;UBA7;PTGES;PLAU;NOX1;PGK1;SDHB;CA9;EDN1;CDKL5;ALDOA;CPT1B;CXCL12;SETD2;CXCR4;SLC2A1;AGTR1;PFKFB3;HCK;LDHA;VIM
HIVEP2	HMOX1;COL1A1;IL2;IFNG;GAPDH;IL12B;IL4;TNFSF10;ICAM1;CDK2;IFNA1;ALB;TLR3;CSF2;COL1A2;CXCL10;CXCL8;PSMC5;SLC26A3;TAP1;RAB4B;PSMB10;HLA-DRB1;NCF2;MMP9;HLA-C;IL2RA;HLA-DRA;IL6;CXCR4;HLA-DOB;TAPBP;AKT1;CCL5
HLTF	CCND1;IL4;HERC2;ERBB2;NOTCH1;KIAA1429;BIRC5;CTLA4;KLK3;TUBB3;PLD1;PTGS2;YWHAB;CCL7;NRCAM;TH;YWHAQ;SUMO1;YWHAZ;MYCBP;CDC42;CYLD;CDKN2A;CLDN2;ELANE
HLX	EIF3D;CCND1;SKP1;BTG1;CCNH;SEMA6A;CCND2;FBXW11;SEMA3A;CCNA2;PAK1;FBXW7;T;CHAF1A;FADD;PRMT5;CNOT1;STXBP6;CUL1;EPHA3;CRKL;PLEKHA7;BTG4;DENND2D;ATP2B2;PDSS2;FAM46C;GADD45A;MAGED1;NRCAM;SPP1;RANGAP1;NDRG1;CNOT6L;SMAD5;PAK4;CHD1
HMGA2	CCND1;GAPDH;RALY;HOXD9;SALL1;NOTCH2;PEBP1;CUX2;CDH1;CDH2;ERBB2;CDKN2B;KIF6;SHH;SGK494;IGF1;XPO6;ZNF680;LEP;DNMT3B;ALX4;SUV39H1;RASSF1;SSTR2;PASK;MTOR;LHX9;SHPRH;PHGDH;DCAF10;KDM6A;IGF2BP2;STK38L;BAZ2B;G3BP1;CLDN3;CDYL;TIA1;ZNF492;CDKN2A;ADCY5;AKT1
HMGN1	CCND1;BATF3;NTS;CSTA;STAR;MMP3;SOX7;BCL2L1;CXCL8;ERCC4;KLK3;CLU;HSPH1;NQO1;MMP1;OXTR;CASP9;CYP1A2;EZR;PTGS2;MMP9;PLAU;PCNA
HNF1A	CDH17;IL2RB;GNRH2;ABCB11;CCNA2;CXCR5;FABP1;ALB;CGB5;CYP7A1;TM4SF1;CYP2B6;SLC22A10;CYP1A2;CYP2D6;ACAT2;CSRP1;UGT1A7;THBD;IL2RA;CPT1B;AFP
HNF4A	APOC3;LRP1;GFER;FABP2;ALB;CYP7A1;GH1;CYP2B6;KCNJ11;SLC26A3;CYP2D6;ACAT2;UGT1A7;THBD;SLC22A6;FABP6;AFP;IL6;FDFT1;C1QTNF5
HNF4G	CFTR;HMOX1;CCND1;APOC3;GAPDH;CAT;APOE;KRAS;SLCO1B1;ALDH2;ABCB11;UGT2B10;ERBB2;SOD1;HPGDS;FABP1;ALB;ALDH1A1;CYP2A6;CYP7A1;GUSB;HSPA4;CYP7B1;CASP3;CYP8B1;NQO1;HMGCS1;A2M;CYP2B6;HSP90AA1;CYP1A2;CES1;DPP4;CYP2D6;ACAT2;PTGS2;HMGCS2;ABCC2;UGT1A7;SLC22A6;AFP;IL6;CYP2E1;AKT1;EPHX1;CYP3A7
HOXA1	CCND1;KITLG;MYF5;CCR7;RAC2;DLL4;BHLHE40;CCND2;ITGA2B;IL7;KDR;CAD;CDKN2B;NOTCH1;FBXW7;IL3;SOX7;TFE3;ANGPT2;PINX1;FARSA;CD5;PIM3;CD2;DNTT;MPL;KDM6A;CA9;PCNA;ZFX;TEK;CD79B;MATK;CXCR4;HES4;CDKN2A;KMT2A;ITGAM;PECAM1;VAV1;BTK;LIG4
HOXA10	IL2RB;GAPDH;IL4;PEBP1;CDH1;IL11;CDH2;NOTCH1;CAMP;CSF2;IGF1;CD14;TERT;PSMC5;VEGFB;INSM1;KLK3;BHLHE22;PDGFA;CDC73;PTGS2;PHGDH;PODXL;NPHS1;CLDN3;IGF2;CDKN1C;EMX2;NDRG2
HOXA5	IL2;CCND1;GAPDH;IL4;CAT;APOE;HERC2;KDR;CDH3;ICAM1;CDH2;ERBB2;SOD1;NOTCH1;ALB;NOS3;IGF1;CXCL8;CASP3;LEP;KLK3;PLD1;PTGS2;MMP9;SRC;TH;YWHAQ;IL6;IGF2;AKT1;GFAP;CCL5
HOXA7	CFTR;CDH17;COL1A1;CCND1;IFNG;GAPDH;IL4;CCNB1;CCND2;LMNB1;CDH1;FGF2;CDK2;CDH2;KRT10;CCNA2;CDKN2B;NOTCH1;TJP1;ALB;SHH;CXCL8;TERT;CASP3;AURKB;MMP1;DNMT3B;KRT19;MMP9;SRC;KDM6A;KRT18;SUMO1;CDK1;CXCL1;AFP;YWHAZ;ITGB1;IL6;ACTA2;FGFR2;CDKN2A;DICER1;VIM;KRT8;AKT1;PECAM1;ACTG1;YAP1
HOXA9	IL2;CCND1;IFNG;GAPDH;IL4;CCNB1;CDH1;CDH3;ICAM1;CDH2;ERBB2;NOTCH1;ALB;CSF2;BIRC5;ABCA3;CXCL8;TERT;PSMC5;CASP3;INSM1;MMP1;PTGS2;MMP9;PLAU;BMP2;SDC1;TH;SPP1;CXCL12;IL6;CXCR4;IGF2;AKT1;NCAM1
HOXB7	CFTR;TCN2;HMOX1;MYH9;CCND1;CDKN1B;IFNG;GAPDH;IL4;TPH1;FXR2;CCNB1;CCND2;VWF;CDH1;FGF2;WNT5A;ERBB2;COL1A2;TERT;TYMS;HSPA5;STK11;CTSB;PDGFA;PTGS2;FMR1;MMP9;CXCR4;CDKN2A;TOP3A;AKT1
HOXC11	CFTR;CDH17;IL2;CCND1;GAPDH;IL4;IL5;GUCY2C;VWF;CDH1;NTRK2;NOTCH1;S100B;FABP1;ALB;AXIN2;TM4SF1;CASP3;GSK3B;CYP1A2;ACAT2;CSRP1;PTGS2;HIST2H2BE;UGT1A7;SRC;SPP1;IL6;AKT1;GFAP;NCAM1
HOXD3	MAPK1;TIMP1;COL1A1;CCND1;IFNG;GAPDH;IL5;KRAS;VWF;CDH1;KDR;FGF2;IL11;ICAM1;CDH2;ERBB2;NOTCH1;ITGA5;ALB;ITGA2;IL3;IGF1;CXCL8;CASP3;CLU;MMP1;HSP90AA1;MTOR;PTGS2;GADD45A;MMP9;PLAU;SRC;SPP1;CXCL12;ITGB1;CDC42;IL6;CXCR4;CDKN2A;AKT1;PECAM1;ACTG1;CCL5
HSF1	MAPK1;CCND1;GAPDH;CAT;KRAS;CCNB1;PIK3CA;CDK2;ERBB2;SOD1;NOTCH1;ALB;HSPA9;HSP90B1;PLK1;SGK494;MAP2K1;HSPA4;YWHAG;MAPK7;CASP3;PRKDC;GAK;HSPA5;GSK3B;HSP90AA1;PASK;MTOR;BAG3;YWHAB;SRC;HSPA1B;HSPA1A;HSPA1L;KDM6A;HSPA14;YWHAQ;HSPD1;SUMO1;CDK1;PPP1CB;YWHAZ;CDC42;IL6;PARK7;UBC;SOD2;AKT1;ACTG1;POLR2A
HSF2	CCND1;GAPDH;TGFB3;BATF3;NTS;CDH1;PIK3CA;CSTA;FGF2;STAR;BAX;MMP3;PELP1;SOX7;BCL2L1;HSPA4;CXCL8;TERT;ERCC4;LEP;KLK3;CLU;HSPH1;NQO1;TUBB3;MMP1;OXTR;CASP9;CYP1A2;PTGES;EZR;PTGS2;MMP9;PLAU;SDHB;RECK;EDN1;MAPK8;CXCL12;SETD2;CXCR4;MAP2K4;SLC2A1;AGTR1;LDHA
ID2	TNFRSF17;HMOX1;IL5;SEMA6A;PEBP1;CDH1;ITGA2B;CDH3;IL11;CDH2;COL1A2;TK1;GP9;TERT;BHLHE22;MMP1;PHGDH;GADD45A;MPL;SPP1;CLDN3;HLA-DRA;HLA-DOB;CDKN1C;EMX2
IFI16	HMOX1;IL2RB;CDH1;ICAM1;ERBB3;CDH2;ERBB2;CAMP;CXXC5;IGF1;CD14;TERT;VEGFB;KLK3;PDGFA;WTAP;CDC73;PTGS2;XIAP;PODXL;NPHS1;TH;IGF2;CIAO1;VIM;NDRG2;AKT1
IKBKB	MAPK1;IL2;CCND1;IFNG;GAPDH;IL4;RAC2;KRAS;CDH1;ICAM1;ERBB2;NOTCH1;ALB;TLR3;CSF2;MAP2K1;BCL2L1;IGF1;HSPA4;CTLA4;CXCL8;CASP3;HSPA5;GSK3B;TBK1;HSP90AA1;CASP8;TLR9;MTOR;PTGS2;MAP3K7;CHUK;MMP9;SRC;SYK;MAPK8;CDC42;IL6;CXCR4;MYD88;CDKN2A;LYN;NTRK1;UBC;ITGAM;AKT1;ACTG1;CCL5;BTK;IKBKG
IKZF1	CDH17;MAPK1;COL1A1;CCND1;GAPDH;KRAS;PDGFRA;CDH1;PDGFRB;FLT4;KDR;PIK3CA;FGF2;WNT5A;ERBB3;CDH2;ERBB2;NOTCH1;FGFR4;WNT1;ALB;SHH;MAP2K1;IGF1;CASP3;FGF8;FGF13;GSK3B;HSP90AA1;ERBB4;RET;MTOR;PTGS2;MMP9;SRC;BMP2;TEK;GRB2;ITGB1;CDC42;IL6;CXCR4;IGF2;FGFR2;CDKN2A;NTRK1;AKT1;PECAM1;YAP1;NCAM1
ILF3	IL2;CTSC;IFNG;GAPDH;IL4;TNFSF10;RAC2;CD68;PIK3CA;ICAM1;CCR5;ALB;CSF2;COL1A2;BIRC5;HSPA4;CXCL10;CXCL8;CLU;PKM;HSP90AA1;FCGR2B;HLA-DRB1;MMP9;PLAU;HSPA1A;SYK;TNFRSF1B;ISG15;HLA-DRA;IL6;CXCR4;HLA-DOB;HLA-DQB2;LYN;ITGAM;ACTG1;CCL5
ING4	TXN2;TIMP1;IL2;CCND1;CDKN1B;GAPDH;HSPB1;KRAS;CDH1;ERBB2;SOD1;ARL6IP5;NOTCH1;BAX;ALB;BIRC5;FADD;BCL2L1;HSPA4;CXCL8;CASP3;CFLAR;CASP2;CD6;CLEC4G;CASP8;CLDN7;PTGS2;CASP7;MMP9;SRC;HSPD1;SPP1;YWHAZ;IL6;CDKN2A;NTRK1;AKT1
IRF1	IFNG;IL12B;IL4;TNFSF10;CCNB1;OGN;CDK2;IFNA1;CSF2;CXCL10;SLPI;TAP1;PSMB10;NCF2;CASP7;POLH;MMP9;HLA-C;CYBB;CDK1;CXCR4;TAPBP;CCL5;IFNA13
IRF2	COL1A1;IFNG;IL4;TBX4;TNFSF10;CDK2;GNRH1;IFNA1;COL1A2;CXCL10;TERT;PSMC5;SLC26A3;TAP1;RAB4B;PSMB10;HLA-DRB1;NCF2;MMP9;HLA-C;CYBB;HLA-DRA;CXCR4;HLA-DOB;TAPBP;FSHB;CCL5
IRF3	IL2;CCND1;IFNG;GAPDH;IL4;TNFSF10;KRAS;CDH1;IFIH1;ICAM1;IFNAR1;IFNA1;NOTCH1;CCR5;ALB;TLR3;CSF2;NOD2;BCL2L1;HSPA4;CTLA4;CXCL10;CXCL8;CASP3;TBK1;HSP90AA1;NLRP3;HMGB1;CASP8;TLR9;MTOR;CXCL9;TLR1;PTGS2;CHUK;MMP9;SRC;SYK;ISG15;CXCL1;IL6;CXCR4;MYD88;MAVS;TLR5;ITGAM;AKT1;ACTG1;CCL5;IKBKG
IRF4	IL2RB;CD38;IL2;IL10RA;CD69;IFNG;GAPDH;IL4;IL5;CCR7;CD68;IL7;ICAM1;IFNA1;NOTCH1;CXCR5;CCR2;CCR5;ALB;TLR3;CSF2;BCL2L1;CTLA4;CXCL10;CXCL8;CASP3;CSF1;PDCD1;CD5;FCGR2B;TLR9;CXCL9;TLR1;PTGS2;CD2;MMP9;SRC;SYK;IL2RA;CD79B;CXCL1;CXCL12;IL6;CXCR4;MYD88;ITGAM;AKT1;CCL5;NCAM1;BTK
IRF5	IL2;CCND1;IFNG;GAPDH;IL4;CAT;TNFSF10;TICAM1;MICB;APOE;CDH1;ICAM1;ERBB2;SOD1;TNFRSF10B;IFNA1;NOTCH1;ALB;TLR3;IL3;CSF2;HSPA4;CXCL8;TERT;CASP3;CTSB;CASP8;CCL20;PTGS2;PHGDH;XIAP;MMP9;ADA;SRC;THBD;SQSTM1;SPP1;CXCL1;IL6;MYD88;SIGIRR;MICA;CDKN2A;APAF1;AKT1;CCL5;BTK
IRF7	IL2;IL10RA;CD69;IFNG;GAPDH;IL4;IL5;TNFSF10;CCR7;CD68;DHX58;IFIH1;ICAM1;IFNAR1;IFNA1;CCR2;CCR5;ALB;TLR3;CSF2;NOD2;BCL2L1;CTLA4;CXCL10;CXCL8;CASP3;CSF1;TBK1;NLRP3;FCGR2B;TLR9;CXCL9;TLR1;PTGS2;FCGR1A;MMP9;SRC;SYK;CYBB;ISG15;IL2RA;CXCL1;IL6;CXCR4;MYD88;TLR5;ITGAM;AKT1;CCL5;BTK
IRF8	LCP2;IL2RB;IL2;IL10RA;CD69;IFNG;GAPDH;IL4;CCR7;RAC2;CD68;TYROBP;ICAM1;IFNA1;CCR2;CCR5;ALB;TLR3;CSF2;NOD2;CLEC7A;CTLA4;CXCL10;CXCL8;CSF1;NLRP3;CX3CR1;FCGR2B;TLR9;CXCL9;TLR1;TAGAP;CTSS;FCGR1A;CD2;MMP9;SRC;SYK;CYBB;HLA-DRA;IL6;CXCR4;MYD88;ITGAM;HCK;AKT1;PECAM1;CCL5;BTK;CD48
IRF9	TIMP1;CCND1;CDKN1B;IFNG;GAPDH;TNFSF10;CCNB1;CCND2;CDH1;CCNT1;FGF2;ICAM1;CDK2;ERBB2;EAF2;IFNA1;BAX;ALB;TLR3;HSPA4;CXCL10;CXCL8;TERT;CASP3;PRKDC;UBA7;HSP90AA1;CASP8;PTGS2;HIST2H2BE;HIST2H2AA;MMP9;BCOR;CYBB;CDK1;IL6;CDKN2A;DICER1;HCK;AKT1;CCL5;HIST2H2AA3;NCAM1
ISL1	CCND1;GAPDH;FABP4;NOTCH2;SEMA6A;CCND2;CDH1;FGF2;FGF10;NOTCH1;SST;NKX6-1;ALB;RHO;SHH;MMP3;SOST;IGF1;INSR;PGA5;MAPK7;TUBB3;GHRL;NTRK3;KRT19;PTGS2;ENG;BMP2;CDKL5;CPT1B;AFP;BMP7;CXCR4;GCG;SLC2A1;FSHB;CDKN2A;VIM;AKT1;ACTG1
JUN	MAPK1;IL2;CCND1;IFNG;GAPDH;IL4;CAT;RAC2;KRAS;CCNB1;CDH1;KDR;PIK3CA;FGF2;ICAM1;CDK2;CDH2;ERBB2;NOTCH1;ALB;CSF2;MAP2K1;BCL2L1;IGF1;HSPA4;CXCL8;CASP3;HSPA5;GSK3B;HSP90AA1;MTOR;PTGS2;MMP9;SRC;KDM6A;CDK1;MAPK8;YWHAZ;CDC42;IL6;CXCR4;MYD88;CDKN2A;NTRK1;DICER1;UBC;ITGAM;AKT1;PECAM1;ACTG1
JUNB	CD82;CCND1;APOC3;IFNG;GAPDH;IL4;CDH1;ICAM1;ERBB2;CDKN2B;ALB;IL3;IGF1;CXCL8;TERT;KLK3;CLU;NQO1;MMP1;PTGS2;MMP9;BAMBI;IL6;IGF2;CDKN2A;AKT1;TXNIP
JUND	TIMP1;CCND1;RAD51AP1;CDKN1B;IL5;NTS;CSTA;ERBB2;IL3;BCL2L1;AXIN2;TERT;CLU;NQO1;MMP1;CASP8;PTGS2;DHX9;GADD45A;AGO1;HDAC8;IL6;EIF3M;KMT2A;DICER1;TXNIP;CCL5;NCAM1;BCL2L13
KAT2B	CCND1;APOC3;CDKN1B;IFNG;GAPDH;IL4;IL5;GRHL2;CDH1;LAMC2;CDK2;ERBB2;TNFRSF10B;CDKN2B;CDC25A;SPRR1B;HSPA5;HSP90AA1;MTOR;INO80;BAMBI;PCNA;SNRPN;IL6;CXCR4;CDKN2A;AKT1
KDM4B	FKBP4;HMOX1;CCND1;CCNA1;BTG1;FOLH1;PEBP1;CDH1;ARG2;ERBB3;CDH11;CDH2;ERBB2;CRH;TJP1;ATAD2;TGFA;PSCA;KLK1;CYP7B1;MID1;KLK2;KLK3;CDK20;PMEPA1;KISS1;PTGS2;XIAP;GNMT;TH;HMMR;PC;CLK3;CRISP3;WEE1;NDRG1;NAT1;VIM;AKT1
KHSRP	CSNK2A1;PRPF19;GAPDH;SKP1;UBXN7;RRM1;HSPA4;AURKB;PRMT5;PKM;TUBB3;HSPA5;HSP90AA1;EEF1A1;RPL3;RPSA;DDX21;RAD23B;KIF14;DHX9;HIST2H2BE;PHGDH;POLR3A;CDC20;PGK1;HSPA1A;UBD;KDM6A;PCNA;ISG15;DDX1;HSPD1;RPL13A;SUMO1;RFC4;CIT;CHD7;ACTL6A;RPS13;DICER1;UBC;RAN;SOD2;RPLP0;HNRNPC;ACTG1;RAD23A;DDX6;PHB;POLR2A
KLF10	HMOX1;TUBB1;CSNK2A1;IL2;CCND1;CDKN1B;GAPDH;KRAS;CDH1;KDR;FGF2;ERBB2;NOTCH1;RPS3;ALB;NOS3;PLK1;BCL2L1;IGF1;HSPA4;CXCL8;CASP3;HSPA5;GSK3B;STK11;HSP90AA1;CASP8;MTOR;PTGS1;PTGS2;PHGDH;MMP9;SRC;EDN1;CXCL12;ITGB1;IL6;CXCR4;IGF2;STMN1;CDKN2A;NTRK1;SOD2;AKT1
KLF11	CFTR;HMOX1;TIMP1;COL1A1;CCND1;IFNG;GAPDH;IL4;CAT;CD68;APOE;KRAS;CDH1;ICAM1;ERBB2;CCNA2;NOTCH1;TJP1;ALB;COL1A2;NOS3;ANGPTL4;BCL2L1;IGF1;INSR;CXCL8;CASP3;LEP;PCK1;A2M;HSPA5;CASP8;MTOR;KRT19;PTGS2;MMP9;SRC;EDN1;SPP1;MAPK8;AFP;IL6;SLC2A1;CDKN2A;ITGAM;APOA5;SOD2;AKT1
KLF13	HMOX1;IL2RB;IL2;CCND1;APOC3;IFNG;GAPDH;IL4;IL5;TNFSF10;LRP1;VWF;FGF2;ICAM1;ERBB2;SOD1;TNFRSF10B;CCR5;ALB;IL3;CSF2;BCL2L1;CXCL10;CXCL8;FCGR2B;PTGS2;MMP9;PLAU;SRC;FABP6;AK4;HLA-DRA;CXCL1;AFP;IL6;CXCR4;IGF2;ITGAM;AKT1;CCL5;FDFT1
KLF2	MAPK1;IL2;CCND1;IFNG;GAPDH;IL4;RAC2;KRAS;PDGFRA;VWF;CDH1;PDGFRB;KDR;FGF2;WNT5A;ICAM1;CDH2;NOTCH1;ALB;SHH;MAP2K1;BCL2L1;IGF1;CTLA4;CXCL8;CASP3;FGF13;GSK3B;HSP90AA1;MTOR;PTGS2;MMP9;SRC;SYK;KDM6A;BMP2;SPP1;CXCL12;ITGB1;CDC42;IL6;CXCR4;ACTA2;CDKN2A;DICER1;ITGAM;AKT1;PECAM1;ACTG1;CCL5
KLF4	CFTR;CDH17;CCND1;CDKN1B;IFNG;GAPDH;CCNB1;CDH1;ICAM1;ZNF750;SOD1;DSC2;ALPI;SHH;BIRC5;AXIN2;CD14;HBA1;LAMA3;GSK3B;KRT19;PTGS2;THBD;LAMA1;IL6;CDKN1C;CDKN2A;TFF3;VIM;BDKRB2;AKT1;CCL5
KLF5	HMOX1;CCND1;CDKN1B;GAPDH;TGFB3;TNFSF10;FABP4;CCNB1;CDH1;PIK3CA;FGF2;CDH2;ERBB2;CDKN2B;NOTCH1;NKX6-1;BIRC5;TERT;LEP;KLK3;ANGPT2;TUBB3;PDGFA;PTGS2;MMP9;PLAU;PGK1;EDN1;CXCL12;MYH11;IL6;CXCR4;FSHB;LDHA;VIM;AKT1;TXNIP;HYOU1
KLF6	CD82;CCND1;IFNG;GAPDH;KRT12;CDH1;DAPK2;THRSP;LTC4S;NOD2;BCL2L1;PENK;CYP2B6;TNFRSF12A;MMP9;LAMA1;AK4;CYP4F12;TXNIP;CCL5
KLF8	CDH17;MAPK1;CCND1;GAPDH;GRHL2;NKX2-8;CUX2;CDH1;CDH2;ERBB2;NOTCH1;TJP1;TCF7L1;SHH;NOS3;SGK494;XPO6;MAPK7;ELF5;NKX2-6;SLC2A4;GSK3B;DLK1;NKX2-4;PASK;ZNF219;MTOR;DMD;SOX13;XIAP;KLF17;MMP9;HIVEP3;PBX3;SRC;DCAF10;KDM6A;EDN1;HIVEP1;STK38L;SUMO1;SPP1;MAPK8;CDYL;KDM1A;HMX1;VIM;KRT8;AKT1;CD24
LCOR	CCND1;CDKN1B;IFNG;GAPDH;IL4;KRAS;CCNB1;CCND2;CDH1;FGF2;ICAM1;CDK2;CDH2;ERBB2;CCNA2;CDKN2B;NOTCH1;BAX;ALB;BCL2L1;IGF1;HSPA4;CXCL8;TERT;CASP3;KLK3;GSK3B;HSP90AA1;RET;TLR9;MTOR;PTGS2;MMP9;SRC;SPP1;CDK1;AFP;CDC42;IL6;CDKN2A;IDO1;NTRK1;VIM;AKT1;ACTG1;NCAM1;MUC5AC
LEF1	CCND1;GAPDH;FST;CDH1;FGF2;CDH2;ALB;BIRC5;CTLA4;ANGPT2;EPHA3;PLD1;GYPA;CR2;PTGS2;MMP9;RND3;CCL7;NRCAM;CXCL12;MYCBP;IL6;CXCR4;CYLD;BBC3;CLDN2;VIM;ELANE
LHX3	OXT;GNRHR;CCND1;GAPDH;CAT;KRT12;FABP4;TSHB;SEMA6A;SEMA3A;GNRH1;CRH;LHCGR;ALB;RHO;SHH;MMP3;IGF1;INSR;PGA5;LEP;TUBB3;FGF8;ERBB4;NTRK3;DRD2;VIP;PTGS2;MMP9;BMP2;BMP7;CRHR1;GCG;IGF2;CHD7;BMPR1B;FSHB;VIM;ACTG1;ADCYAP1;GNB1
LIN28A	CCND1;CDKN1B;DLL4;CDH1;ICAM1;NRP1;CDK2;TNFRSF10B;NOTCH1;CARTPT;COL1A2;WRN;HSPA4;CDC25A;GABRB3;TERT;CFLAR;NQO1;TUBB3;TAC1;PENK;VIP;MCL1;MMP9;CHGB;TH;KCNQ3;CD59;SHC1;NDRG1;TAC3
LMO2	IL2;CCND1;KITLG;IFNG;GAPDH;DLL4;GRHL2;HERC2;CDH1;KDR;LAMC2;FGF2;ICAM1;ERBB2;NOTCH1;IL3;BIRC5;CTLA4;SPRR1B;ANGPT2;GYPA;CCL7;NRCAM;TEK;MYCBP;CXCR4;CYLD;CD3G;CYP2E1;CLDN2;ITGAM;AKT1;PECAM1;ELANE
LMO4	TIMP1;COL1A1;IL2;CCND1;CDKN1B;GAPDH;KRT5;APOE;CCND2;CDH1;KDR;CDH3;ICAM1;CDH2;ERBB2;CDKN2B;BCL2L1;INSR;TERT;CASP3;LEP;RNF144A;EPHA2;KRT19;PTGS2;MMP9;PLAU;SRC;KRT18;BCAS3;SPP1;AREG;BMP7;IL6;IGF2;CDKN2A;PTHLH;VIM;AKT1;CCL5;BTK
LYL1	KITLG;MYF5;CD93;CYTH4;RAC2;DLL4;BHLHE40;DOCK2;MYO1G;NKX2-8;CCND2;ITGA2B;TYROBP;IL7;KDR;CDKN2B;NOTCH1;FBXW7;NCKAP1L;IL3;CD3D;SOX7;NHLH1;CD84;ANGPT2;PINX1;CD5;FCGR2B;CD3E;RGS18;CD2;DNTT;WAS;KDM6A;LY86;TEK;P2RY8;CD79B;MATK;CXCR4;INPP5D;CDKN2A;CD3G;KMT2A;ITGAM;HES7;PECAM1;VAV1;BTK;CD48
MAF	MAPK1;IL2;CCND1;IFNG;GAPDH;IL4;CAT;CD68;APOE;KRAS;CDH1;KDR;PIK3CA;FGF2;ICAM1;ERBB2;NOTCH1;CCR5;ALB;CSF2;SHH;BCL2L1;IGF1;HSPA4;CTLA4;CXCL8;CASP3;LEP;GSK3B;HSP90AA1;MTOR;PTGS2;MMP9;SRC;SYK;KDM6A;CXCL12;CDC42;IL6;CXCR4;MYD88;CDKN2A;NTRK1;DICER1;ITGAM;AKT1;PECAM1;ACTG1;CCL5;NCAM1
MAFA	NFE2L3;MAPK1;IAPP;FFAR1;CLN6;PCSK2;RBBP5;SETD7;SST;NKX6-1;NOS3;KMT2D;IGF1;INSR;ABCC8;CYP7B1;SLC2A4;TMIE;GHRL;KCNJ11;RXRG;NTRK3;KRT19;PFKFB2;GLP1R;GHRH;G6PC2;TRPM3;ESPN;KDM6A;CHGB;EDN1;ZBED1;SQSTM1;PC;BTC;MYCL;HMX1;GCG;NCK1;HELZ2;CDKN2A;NTRK1;ZBED6;AKT1;TXNIP;PPY;MLLT6;SSTR3;PRLR
MAFB	CCND1;GAPDH;IL4;TGFB3;ALDH1A2;CD68;SALL1;APOE;NOTCH2;CCND2;CDH1;TYROBP;FGF2;WNT5A;FGF10;F13A1;CDKN2B;NOTCH1;SST;CCR2;CCR5;WNT1;NKX6-1;ALB;CSF2;SHH;IGF1;FGF8;CSF1;SOX1;EYA1;FCGR2B;POU3F3;MMP9;PAX7;SYK;KDM6A;BMP2;ITGB1;IL6;CXCR4;GCG;FGFR2;HOXB3;CDKN2A;DICER1;ITGAM;AKT1;POLR2A;HOXA3
MAFF	NFE2L3;HMOX1;RBX1;GAPDH;CAT;BATF3;BHLHE40;GSTM3;CCNT2;CUL3;SLC12A7;CDK2;SIK1;CSRNP1;FTH1;HPGDS;TSC22D4;BATF2;CXCL8;INSM1;TAF7;ZBTB33;NQO1;OXTR;NR2C1;NEIL1;CCL20;SMC3;PTGS2;GCLM;PLK3;KLF17;POLR3A;CHD6;SP5;NELFE;HIVEP1;SRXN1;SQSTM1;CXCL1;MGST1;IL6;ZBTB10;MMS19;HELZ2;TXNRD1;NKRF;IER2;IL12RB1;HMGN3
MAFG	CCND1;GAPDH;MLH1;CAT;KRAS;CCNB1;CDH1;DNAJC10;CDK2;ERBB2;CCNA2;NOTCH1;HPGDS;ALB;HSPA9;ALDH1A1;HSP90B1;MAP2K1;BCL2L1;IGF1;HSPA4;TERT;CASP3;TYMS;NQO1;HSPA5;STK11;CUL1;DNMT3B;HSP90AA1;RAD23B;CASP8;TOP1;MTOR;PTGS2;PHGDH;MMP9;SRC;SDHB;HSPA1A;GART;CDK1;AFP;IL6;IDH1;CDKN2A;SOD2;AKT1;XRCC3;ACTG1
MAFK	HMOX1;CCND1;GAPDH;CAT;APOE;KRAS;CDH1;CDK2;ERBB2;SOD1;NOTCH1;HPGDS;ALB;HSPA9;NOS3;ALDH1A1;HSP90B1;PRDX2;BCL2L1;IGF1;HSPA4;CXCL8;CASP3;LEP;NQO1;HSPA5;GSK3B;P4HB;HSP90AA1;GPX4;ATG7;COMT;MTOR;BECN1;PTGS2;MMP9;SRC;SDHB;HSPA1A;IL6;SLC2A1;PARK7;CDKN2A;TXNRD1;CYP2E1;LDHA;SOD2;AKT1;ACTG1;EPHX1
MAX	CSNK2A1;CCND1;CDKN1B;GAPDH;KRAS;CCNB1;CCND2;PIK3CA;RBBP5;CDK2;SMARCC2;CDKN2B;NOTCH1;FBXW7;RAD21;KMT2D;BCL2L1;CDC25A;TERT;TFE3;GSK3B;HSP90AA1;BAZ1B;BAZ1A;MTOR;CDC73;RNF2;RBBP4;KDM5C;SDHB;HSPA1A;HNRNPK;KDM6A;EP400;BRD2;KDM1A;BRDT;IDH1;ACTL6A;EHMT1;PPP2CA;CDKN2A;CDC27;KMT2A;LDHA;DUX4L1;DUX4L7;AKT1;POLI;DUX4L8
MAZ	CFTR;CDH17;CCND1;IFNG;GAPDH;MATN2;CDH1;PIK3CA;SLC9A1;ERBB2;RNF7;NOTCH1;ALB;AQP3;SCNN1G;KLK1;CLTB;CASP3;AQP1;SPHK1;KLK3;CLU;MMP1;CLCNKA;CLCN1;ATP7A;PM20D1;BAG3;MMP9;GJB3;YARS;SRC;CLIC1;CLCN5;UMOD;UEVLD;CBSL;LOC102724560;NEDD4L;IL6;RIC1;AGTR1;VIM;AKT1
MBD1	MBD4;SUV420H2;CDH1;SETD1A;HAT1;CBX4;SETD7;UHRF2;KAT6B;KMT2D;CHAF1A;ZBTB33;PRMT5;DNMT3B;SUV39H1;HIST1H4J;RNF2;HIST2H2AA;GADD45A;TET1;KDM2B;HIST1H4H;HIST1H4B;TRDMT1;HIST1H4C;CAMKMT;PCNA;SUMO1;BAZ2B;TDG;KDM1A;KDM3A;TET3;CXXC1;IGF2;ACTL6A;EZH1;EHMT1;CDKN2A;SMYD3;KMT2A;TET2;HIST4H4;BAZ2A;HIST2H4B;HIST2H2AA3;HIST1H4D;HIST1H4K;HIST1H3A;HIST1H4L
MECP2	PVALB;SLC32A1;IBSP;CCND1;GAPDH;UBE3A;KRAS;CDH1;GNAO1;FGF2;SOD1;NOTCH1;SST;ALB;MAP1B;SOST;IGF1;MAPK7;KLK3;FGF13;GAD1;NTRK3;COMT;PTGS2;FMR1;NOX1;GAD2;PCNA;CDKL5;CPT1B;IL6;GCG;CXXC1;CHD7;RELN;EHMT1;CDKN2A;GRIA1;VIM;AKT1;SHANK2;GRIN2B
MED15	LCP2;IL10RA;IFNG;GAPDH;IL4;CCR7;RAC2;CD68;KRAS;TYROBP;ICAM1;CCR2;CCR5;HK3;ALB;NOD2;CLEC7A;CXCL10;CXCL8;NLRP3;FCGR2B;TLR9;TLR1;TAGAP;RGS18;PTGS2;NCF2;CTSS;FCGR1A;MMP9;SRC;SYK;WAS;CYBB;LY86;LILRB2;CD300LB;CDC42;IL6;CXCR4;MYD88;ITGAM;HCK;AKT1;PECAM1;VAV1;CCL5;ALOX5AP;BTK;CD48
MED23	OXT;GPR50;GNRHR;CD82;ARHGDIB;GAPDH;IAPP;MKRN1;NTS;CDH1;ERBB2;GNRH1;CRH;NTRK2;SST;HCRT;ALB;RHO;CARTPT;MC4R;IGF1;INSR;LEP;GYS1;TAC1;GHRL;MTOR;PPP1R15B;KISS1;VIP;MMP9;SRC;ANXA1;EDN1;TH;CXCL12;CRHR1;IL6;CXCR4;GCG;NDRG1;MAP2K4;CDKN2A;DIO2;AKT1;ACTG1;TXNIP;ADCYAP1;FGF21;TAC3
MEF2C	IBSP;CCND1;CDKN1B;GAPDH;TGFB3;FABP4;CCND2;FGF2;FGF10;NOTCH1;ALB;CYP7A1;SOST;IGF1;MAPK7;CASP3;LEP;FGF13;GSK3B;GAD1;MTOR;PTGS2;MMP9;NOX1;SRC;EDN1;CDKL5;CPT1B;IL6;CXCR4;GCG;IGF2;RELN;NTRK1;VIM;AKT1;PECAM1
MEF2D	CD82;CCND1;IFNG;GAPDH;TGFB3;LRP1;FABP4;IL7;FGF2;NOTCH1;ALB;MMP3;CYP7A1;SOST;IGF1;PTGER4;CD14;CXCL8;CASP3;LEP;PENK;CSF1;PTGS2;MMP9;ENG;SRC;SPP1;AK4;CXCL12;ITGB1;IL6;CXCR4;AKT1;PECAM1;ACP5;CCL5;FGF1
MEIS1	FKBP4;HMOX1;CDKN1B;CD68;FOLH1;PEBP1;CDH1;ARG2;ITGA9;ERBB3;CDH11;CDH2;ERBB2;CRH;TJP1;ATAD2;TGFA;CYP7B1;KLK3;TLR9;KISS1;PTGS2;XIAP;CYBB;TEK;TH;HMMR;WEE1;NDRG1;VIM;EMX2;AKT1
MEN1	TIMP1;CCND1;RAD51AP1;CDKN1B;GAPDH;IL5;NTS;KRAS;CCNB1;LMNB1;CUL3;CSTA;CDK2;ERBB2;CCNA2;IL3;BIRC5;CDC25A;TERT;PRKDC;AURKB;CLU;NQO1;DNMT3B;CASP8;PTGS2;GADD45A;CDC20;CDK1;IL6;UBC;CCL5
MKL1	MYH9;COL1A1;CCND1;MYL2;GAPDH;RAC2;CCNB1;PDGFRA;LMNB1;CDH1;PIK3CA;FGF2;PXN;CDH2;NOTCH1;ALB;NOS3;KIAA1429;PLK1;IGF1;XPO6;RHOD;CASP3;ROCK2;GSK3B;MKL2;MYH7;TPM1;MYLK;MYH10;MMP9;SRC;WAS;EDN1;SUMO1;SPP1;ITGB1;MYH11;CDC42;IL6;ACTG2;ACTA2;FGFR2;CDKN2A;DICER1;AKT1;PECAM1;ACTG1;TTN;YAP1
MLLT10	MAPK1;HMOX1;TIMP1;IL2;CCND1;CDKN1B;IFNG;GAPDH;TNFSF10;KRAS;CCNB1;CDH1;ICAM1;CDK2;ERBB2;CCNA2;NOTCH1;BAX;ALB;MMP3;BIRC5;BCL2L1;IGF1;HSPA4;CXCL8;TERT;CASP3;KLK3;CLU;NQO1;HSPA5;GSK3B;HSP90AA1;CASP8;MTOR;PTGS2;MCL1;CASP7;GADD45A;XIAP;MMP9;SRC;SPP1;CDK1;MAPK8;IL6;CDKN2A;APAF1;AKT1
MLLT3	MAPK1;HMOX1;TIMP1;IL2;CCND1;CDKN1B;IFNG;GAPDH;TNFSF10;KRAS;CCNB1;CDH1;FGF2;ICAM1;CDK2;ERBB2;CCNA2;NOTCH1;BAX;ALB;MMP3;BIRC5;BCL2L1;IGF1;HSPA4;CXCL8;TERT;CASP3;KLK3;NQO1;HSPA5;GSK3B;HSP90AA1;CASP8;MTOR;PTGS2;MCL1;GADD45A;XIAP;MMP9;SRC;SPP1;CDK1;MAPK8;IL6;CDKN2A;APAF1;AKT1
MSX1	CCND1;CDKN1B;GAPDH;NTS;KRAS;NKX2-8;CCND2;CDH1;KDR;FGF2;WNT5A;FGF10;CDH2;ERBB2;CCNA2;NOTCH1;WNT1;NKX6-1;ALB;SHH;NHLH1;TERT;CASP3;FGF8;FGF13;SOX1;DLK1;EYA1;NKX2-4;APOD;OCLN;RET;LHX9;PAX7;BMP2;TH;AFP;ACTA2;HOXB3;CDKN2A;NTRK1;DICER1;AKT1;GFAP;HOXA3
MSX2	TIMP1;COL1A1;IBSP;IL2;CCND1;GAPDH;KRAS;CDH1;KDR;FGF2;ICAM1;CDH2;ERBB2;SOD1;NOTCH1;ALB;SHH;MMP3;ABCA3;AXIN2;IGF1;CXCL8;TERT;CASP3;KLK3;HSPA5;GSK3B;SIX6;PTGS2;XIAP;MMP9;SRC;SPP1;ITGB1;CDC42;IL6;ACTG2;CXCR4;IGF2;ACTA2;CDKN2A;AKT1;ACTG1
MTA1	HMOX1;CCND1;BHLHE40;PEBP1;CDH1;CDH2;ERBB2;CDKN2B;BCL2L1;KLK3;RNF144A;EPHA2;MMP17;PTGS2;MMP9;BCAS3;CLDN3;CDK1;CXCL12;BMP7;IL6;CXCR4;CDKN2A;LPAR2;PER3
MTA2	MAPK1;CCND1;GAPDH;KRAS;CCNB1;CDH1;KDR;FGF2;CDH2;ERBB2;NOTCH1;PTPRO;ALB;TLR3;SHH;PLK1;RRM1;BIRC5;IGF1;TERT;CASP3;AURKB;TYMS;HSPA5;GSK3B;MYH10;RRM2;MTOR;PTGS2;RNF2;MCL1;ATG5;CASP7;DIRAS3;MMP9;SRC;ECT2;CDK1;MAPK8;IL6;ACTA2;BBC3;CDKN1C;FHIT;CDKN2A;APAF1;AKT1;ACTG1
MTA3	GNRHR;GNRH2;SNRPB2;APOL2;PEBP1;CDH1;TUBB4A;CDH2;GNRH1;PTPRO;HCRT;ITGA5;LHCGR;NUP35;CGB5;CXXC5;BCL2L1;RNF144A;PEG3;MBD3L3;DACT1;EPHA2;NLGN3;KISS1;LHX9;MMP9;BEX1;TH;BCAS3;CLDN3;AFP;IGF2;FSHB;CDKN2A;TUSC3;BEX2;ADCYAP1;TAC3
MTF1	HMOX1;TIMP1;IL2;CCND1;IFNG;GAPDH;IL4;CAT;APOE;KRAS;CDH1;KDR;FGF2;ICAM1;ERBB2;SOD1;NTRK2;NOTCH1;ALB;NOS3;BCL2L1;IGF1;CXCL8;ACO1;CASP3;LEP;MMP1;HSP90AA1;DPP4;MTOR;PTGS2;CTH;MMP9;SRC;SPP1;CXCL1;CXCL12;CDC42;IL6;CXCR4;SLC2A1;SOD2;PGF;AKT1;PECAM1;CCL5
MXD1	CTSZ;CCND1;CDKN1B;GAPDH;SKP1;MED17;BRD8;BHLHE40;CCND2;CCNT1;KIF1B;FBXL20;RAD18;CDKN2B;FBXW7;TCERG1;CDT1;CDC25A;TERT;WHSC1L1;TFE3;CCNG2;PHF12;BAZ1B;IPO4;ARID4A;RET;MTOR;SMURF1;SMC3;KDM5B;RNF2;XIAP;ATG4A;RBBP4;KDM5C;SDHB;KDM6A;FBXO18;ZNF414;SEC31A;KDM1A;MXD3;NEDD4;CDC27;TET2;MYCBP2;AKT1;POLI;BIRC2
MZF1	NTHL1;GAPDH;CANX;KRAS;BLMH;ARG2;DNAJC10;ICAM1;CDH2;ZSCAN1;ALB;UBXN7;CHMP4C;HSP90B1;ANPEP;PDIA3;HSPA4;TERT;PRMT5;CALR;HSPA5;YOD1;P4HB;HIST1H4J;HTT;COMT;KDM5B;HIST2H2BE;HIST2H2AA;PADI1;CDSN;KLK6;HIST1H4H;HIST1H4B;HIST1H4C;AJAP1;DNAJC21;CHD7;SERPINB2;HIST4H4;HIST2H4B;ELANE;HIST2H2AA3;HIST1H4D;HIST1H4K;TCHH;HIST1H4L
MYBL2	COL1A1;CCND1;CDKN1B;GAPDH;CCNA1;KRAS;CCNB1;CCND2;KDR;CDH2;ERBB2;CCNA2;CDKN2B;NOTCH1;PLK1;RRM1;BIRC5;TK1;TERT;CASP3;AURKB;TYMS;HSPA5;DNMT3B;RRM2;PTGS2;RNF2;MCL1;KIF2C;MMP9;SRC;PCNA;CDK1;MAPK8;IL6;IGF2;CDKN1C;CDKN2A;UBC;VIM;APAF1;AKT1
MYC	MAPK1;CCND1;GAPDH;IL4;CAT;RAC2;KRAS;CCNB1;CDH1;PIK3CA;FGF2;CDK2;CDH2;ERBB2;CCNA2;NOTCH1;ALB;KIAA1429;PLK1;MAP2K1;BCL2L1;IGF1;HSPA4;CXCL8;CASP3;AURKB;HSPA5;GSK3B;HSP90AA1;MTOR;PTGS2;HIST2H2BE;MMP9;YWHAB;SRC;KDM6A;SUMO1;CDK1;YWHAZ;CDC42;IL6;CXCR4;ACTA2;CDKN2A;NTRK1;DICER1;UBC;AKT1;ACTG1;POLR2A
MYCN	MAPK1;CCND1;CDKN1B;GAPDH;KRAS;CCNB1;PDGFRA;CCND2;CDH1;KDR;PIK3CA;FGF2;CDK2;CDH2;ERBB2;CCNA2;CDKN2B;NOTCH1;ALB;SHH;MAP2K1;BCL2L1;IGF1;HSPA4;TERT;CASP3;TUBB3;GSK3B;DNMT3B;HSP90AA1;MTOR;PTGS2;MMP9;SRC;KDM6A;ALK;CDK1;YWHAZ;KDM1A;CDC42;IL6;CXCR4;IGF2;CDKN2A;NTRK1;DICER1;UBC;AKT1;ACTG1;YAP1
MYOCD	MYH9;COL1A1;CCND1;MYF5;MYL2;GAPDH;PDGFRA;VWF;CDH1;PDGFRB;KDR;FGF2;WNT5A;CDH2;NOTCH1;TJP1;WNT1;ALB;SHH;COL1A2;NOS3;IGF1;HSPA4;CASP3;FGF13;GSK3B;HSP90AA1;MYH7;TPM1;MYLK;MTOR;MMP9;SRC;KDM6A;BMP2;EDN1;BMP7;ITGB1;MYH11;CDC42;IL6;ACTG2;CXCR4;ACTA2;CDKN2A;DICER1;AKT1;PECAM1;ACTG1;YAP1
NANOG	MAPK1;CCND1;GAPDH;KRAS;CCNB1;PDGFRA;CDH1;KDR;PIK3CA;FGF2;WNT5A;CDK2;CDH2;ERBB2;CCNA2;NOTCH1;WNT1;ALB;SHH;IGF1;HSPA4;TERT;CASP3;TUBB3;FGF8;FGF13;GSK3B;DNMT3B;HSP90AA1;MTOR;HIST2H2BE;MMP9;SRC;KDM6A;BMP2;CDK1;AFP;CDYL;KDM1A;CDC42;IL6;CXCR4;IGF2;CHD7;ACTA2;CDKN2A;DICER1;AKT1;ACTG1;YAP1
NCOA3	CFTR;IL2;CCND1;CDKN1B;IFNG;GAPDH;KRAS;CCNB1;SEMA6A;CDH1;FGF2;CDK2;CDH2;ERBB2;SOD1;CDKN2B;NOTCH1;ALB;MMP3;BIRC5;CYP7A1;BCL2L1;IGF1;CTLA4;CXCL8;TERT;CASP3;KLK3;TUBB3;COL18A1;NTRK3;PTGS2;MMP9;SRC;KDM6A;SPP1;AFP;IL6;GCG;CDKN2A;NTRK1;VIM;AKT1
NCOA4	FKBP4;HMOX1;FOLH1;PEBP1;CDH1;ARG2;ERBB3;CDH11;CDH2;ERBB2;CRH;TJP1;ATAD2;TGFA;PSCA;KLK1;CYP7B1;KLK2;KLK3;CDK20;PMEPA1;KISS1;PTGS2;XIAP;GNMT;TH;HMMR;PC;CLK3;CRISP3;WEE1;NDRG1;VIM;AKT1
NCOR2	FKBP4;HMOX1;CCND1;CDH1;ERBB3;CDH11;CDH2;ERBB2;THRSP;NOD2;BCL2L1;IGF1;KLK3;CYP2B6;TNFRSF12A;PTGS2;XIAP;MMP9;BMP2;TH;CLK3;IL6;WEE1;NDRG1;VIM;CYP4F12;AKT1
NEAT1	IL2;CCND1;IFNG;GAPDH;IL4;CD68;APOE;KRAS;VWF;CDH1;KDR;FGF2;ICAM1;ERBB2;NOTCH1;ALB;TLR3;CSF2;BCL2L1;IGF1;HSPA4;CTLA4;CXCL10;CXCL8;CASP3;HSPA5;HSP90AA1;TLR9;MTOR;TLR1;PTGS2;MMP9;SRC;TH;ADARB2;SPP1;CXCL1;CXCL12;IL6;CXCR4;MYD88;DICER1;ITGAM;AKT1;PECAM1;ACTG1;GFAP;CCL5;NCAM1
NELFCD	HMOX1;CCND1;CDKN1B;IFNG;GAPDH;IL4;CCNB1;FST;CCND2;CDH1;GLCE;FGF2;ICAM1;ERBB2;CDKN2B;NOTCH1;BAX;ALB;BIRC5;CXCL8;TERT;CASP3;KLK3;PTGDR2;HSP90AA1;PLD1;PTGS2;MMP9;SRC;NRCAM;CDK1;AFP;IL6;CXCR4;CDKN2A;CLDN2;VIM;AKT1
NFATC1	IL2RB;COL1A1;IL2;CCND1;CD69;IFNG;GAPDH;IL4;CAT;CD68;CDH1;IL7;KDR;CBL;FGF2;ICAM1;ERBB2;NOTCH1;CCR2;ALB;IL3;CSF2;BCL2L1;CLEC7A;CTLA4;CXCL8;CASP3;ANGPT2;PDCD1;DPP4;TLR9;GYPA;RGS1;PTGS2;MMP9;SRC;SYK;IL2RA;CXCL1;IL6;CXCR4;CDKN2A;CD3G;CYP2E1;ITGAM;SOD2;AKT1;VAV1;CCL5;BTK
NFATC2	LCP2;MAPK1;IL2;CCND1;CD69;IFNG;GAPDH;IL4;RAC2;KRAS;CDH1;KDR;FGF2;ICAM1;CDK2;ERBB2;NOTCH1;CCR2;CCR5;ALB;CSF2;MAP2K1;BCL2L1;IGF1;CTLA4;CXCL8;CASP3;GSK3B;CSF1;TLR9;MTOR;PTGS2;MMP9;SRC;SYK;GRB2;MAPK8;CXCL12;CDC42;IL6;CXCR4;MYD88;CDKN2A;LYN;ITGAM;AKT1;ACTG1;CCL5;NCAM1;BTK
NFE2L1	NFE2L3;MAPK1;HMOX1;RBX1;CCND1;GAPDH;SKP1;CAT;KRAS;EIF2S1;AKT3;PIK3CA;TUBB4A;CUL3;SOD1;NOTCH1;FBXW7;HPGDS;ALB;HSPA9;HSP90B1;PRDX2;IGF1;HSPA4;INSR;MAPK7;CASP3;NQO1;HSPA5;GSK3B;CUL1;HSP90AA1;MTOR;BECN1;PTGS2;GCLM;MMP9;SRC;CUL4A;CYBB;PRDX4;HSPD1;SQSTM1;MAPK8;IL6;PARK7;TXNRD1;SOD2;AKT1;POLR2A
NFE2L2	CFTR;HMOX1;IL2;CCND1;CDKN1B;IFNG;GAPDH;IL4;CAT;KRAS;CDH1;ICAM1;ERBB2;SOD1;HPGDS;ALB;KRT16;IGF1;HSPA4;CXCL8;CASP3;NQO1;MMP1;HSPA5;STK11;HSP90AA1;MTOR;PTGS2;MMP9;SRC;SDHB;SQSTM1;SPP1;CXCL1;IL6;CDKN2A;TXNRD1;SOD2;AKT1;PECAM1;ACTG1
NFIC	COL1A1;IBSP;CCND1;IFNG;GAPDH;IL4;VWF;CDH1;CDH13;ERBB2;ITGA5;ALB;FEN1;CXCL8;CASP3;HSP90AA1;HMGB1;COL18A1;GTF3C1;MTOR;PTGS2;PHGDH;MMP9;SRC;ITGB1;IL6;CXCR4;SMUG1;DICER1;AKT1;GFAP;POLD2;FGF1
NFIL3	IL2RB;IL2;IL10RA;KITLG;CD69;IFNG;GAPDH;IL4;IL5;KLRK1;TNFSF10;BATF3;CCR7;BHLHE40;ITGAE;IL7;IFNA1;NOTCH1;NCR1;CXCR5;CCR2;CCR5;ALB;IL3;CSF2;BCL2L1;CTLA4;CXCL8;LEP;GSK3B;CSF1;LAMP1;PDCD1;CD5;CX3CR1;PASK;CD3E;PTGS2;TNFRSF4;IL2RA;CXCL1;IL6;CXCR4;MYD88;ITGAM;AKT1;CCL5;TNFRSF9;NCAM1;CD24
NFKB1	MAPK1;IL2;CCND1;IFNG;GAPDH;IL4;RAC2;KRAS;CDH1;FGF2;ICAM1;CDK2;ERBB2;NOTCH1;ALB;TLR3;CSF2;BCL2L1;IGF1;HSPA4;CTLA4;CXCL10;CXCL8;CASP3;HSPA5;GSK3B;HSP90AA1;CASP8;TLR9;MTOR;PTGS2;CHUK;MMP9;SRC;HSPA1A;SYK;ISG15;MAPK8;YWHAZ;CDC42;IL6;CXCR4;MYD88;CDKN2A;DICER1;UBC;ITGAM;AKT1;ACTG1;CCL5
NFKB2	CCND1;GAPDH;TGFB3;CCR7;CCND2;CDH1;PIK3CA;FGF2;BAX;TERT;LEP;KLK3;TUBB3;PTGES;PLAU;PGK1;SDHB;RECK;CA9;EDN1;CXCL12;SETD2;CXCR4;MICA;SLC2A1;AGTR1;LDHA;VIM
NFKBIA	HMOX1;TIMP1;IL2;CCND1;APOC3;IFNG;IL4;TNFSF10;CCR7;FABP4;CDH1;ICAM1;ERBB2;IFNA1;CCR5;TLR3;CSF2;MMP3;ANGPTL4;BCL2L1;CXCL10;CXCL8;CASP3;MMP1;CTSB;PTGS2;MMP9;CXCL1;CXCL12;IL6;CXCR4;ACSL1;SOD2;AKT1;TXNIP;CCL5
NFYB	CCND1;CDKN1B;GAPDH;BATF3;TPH1;FXR2;NTS;CCND2;FGF2;WNT5A;STAR;MMP3;SOX7;BCL2L1;CXCL8;ERCC4;CLU;HSPH1;NQO1;MMP1;OXTR;STK11;CASP9;CYP1A2;PDGFA;EZR;PTGS2;MMP9;PLAU;AKT1
NFYC	CCND1;CDKN1B;BATF3;TPH1;NTS;CCND2;FGF2;WNT5A;STAR;MMP3;SOX7;BCL2L1;CXCL8;ERCC4;CLU;HSPH1;NQO1;MMP1;OXTR;STK11;CASP9;CYP1A2;PDGFA;EZR;PTGS2;MMP9;PLAU
NKX2-1	CFTR;CCND1;IFNG;GAPDH;GFER;KRT5;CDH1;CDH13;CDH2;GNRH1;ALB;SHH;HSPA4;CD14;TERT;RPRM;CCNG2;TPO;STK11;COL18A1;RET;CNTNAP2;HSPA1A;SRPX;IL6;GCG;SFTPA1;CDKN2A;MUC5AC
NKX3-1	FKBP4;HMOX1;IBSP;CCND1;TBX4;FOLH1;CDH1;ERBB3;CDH11;CDH2;ERBB2;SOD1;GNRH1;IFNA1;TJP1;ATAD2;MMP3;BCL2L1;AXIN2;CXCL8;TERT;KLK2;KLK3;SIX6;PTGS2;DHX9;XIAP;MMP9;PLAU;AGO1;HDAC8;ACTG2;NDRG1;FSHB;KMT2A;DICER1;VIM;AKT1;NCAM1
NOTCH3	CCND1;GAPDH;MATN2;KRAS;CCNB1;CDH1;FGF2;WNT5A;FGF10;CDH2;ERBB2;STXBP5L;CCNA2;NOTCH1;WNT1;ALB;SHH;IGF1;GAA;TERT;CASP3;FGF8;FGF13;GSK3B;PSEN1;LMX1A;DLK1;APOD;CTSB;MTOR;KRT19;MMP9;SRC;BMP2;AFP;KDM1A;IL6;CXCR4;NAPRT;FAM107A;TOP3A;APOA5;AKT1;TLE2;GFAP;NCAM1
NR0B2	HMOX1;CCND1;APOC3;IFNG;LRP1;THRSP;STARD4;COL1A2;BIRC5;CYP7A1;BCL2L1;IGF1;CXCL8;CYP8B1;PCK1;HSPA5;PTGS2;SCD;MMP9;RTN3;PCNA;FABP6;IL6;APOA5;FDFT1
NR1H2	CFTR;TCN2;SLC32A1;ATP12A;GAPDH;LRP1;RAC2;APOE;LIPG;SCARB1;CYP46A1;ATP4A;ABCB11;LCAT;SMARCC2;NPC1;ALB;NOS3;CYP7A1;ABCA3;ABCC8;BRSK1;CYP7B1;CLU;SLC2A4;HMGCS1;PSEN1;SLC6A17;LIPA;APOD;CACNA1A;ABCG1;ABCC2;SCN2A;ABCC4;ACOT7;AMACR;BRSK2;CDC42;GCG;PLTP;MYSM1;DICER1;APOA5;ATP8B1;RPLP0;FDFT1;ABCG4
NR1H3	MAPK1;CCND1;APOC3;DGAT2;GAPDH;CAT;LIPE;APOE;KRAS;FABP4;SCARB1;LCAT;ERBB2;NOTCH1;ACOX1;FABP1;ALB;ANGPTL4;CYP7A1;IGF1;INSR;CXCL8;CYP7B1;CASP3;LEP;CYP8B1;PCK1;SLC2A4;FADS1;HMGCS1;GSK3B;HSP90AA1;ACSL5;RXRG;MTOR;ABCG1;PTGS2;HMGCS2;SCD;MMP9;SRC;HSPA1A;KDM6A;IL6;GCG;SLC2A1;ACSL1;SOD2;AKT1;FGF21
NR1H4	CCND1;APOC3;GAPDH;CAT;LIPE;APOE;KRAS;FABP4;SLCO1B1;SCARB1;CDH1;ABCB11;NOTCH1;HPGDS;FABP1;ALB;ALDH1A1;CYP7A1;AGXT;IGF1;FGA;CXCL8;CYP7B1;CASP3;LEP;CYP8B1;PCK1;SLC2A4;HMGCS1;HSPA5;CYP2B6;HSP90AA1;ACSL5;MTOR;HSD11B1;PTGS2;HMGCS2;SCD;ABCC2;MMP9;SRC;AFP;IL6;GCG;SLC2A1;ACSL1;CYP2E1;APOA5;PAH;AKT1
NR1I2	CCND1;CDKN1B;IFNG;CDH1;ABCB11;THRSP;LTC4S;NOD2;CYP7A1;BCL2L1;IGF1;CLU;MMP1;CYP2B6;TNFRSF12A;MMP9;THBD;IL2RA;CDKN1C;CYP4F12;TXNIP
NR1I3	HMOX1;CCND1;APOC3;GAPDH;CAT;GNRH2;CCNA1;MACROD1;ICAM1;CRH;CXCR5;ACOX1;FABP1;ALB;ADH5;CYP7A1;BCL2L1;CYP2B6;CYP1A2;CYP2D6;PTGS2;SCD;PLAU;UGT1A7;THBD;SLC22A6;MAOB;AFP;IL6;ACSL1;CYP2E1;HCK;SOD2;CYP4F12;AKT1;MUC5AC
NR2E3	GUCY2F;RCVRN;CCND1;GAPDH;GNB3;GNAT1;GNGT1;OPN1SW;CNGB1;PDE6A;FGF2;SOD1;NOTCH1;C8orf37;MERTK;NKX6-1;RHO;SHH;PRPF3;PRPF31;PDE6G;SIX6;SOX1;GRK1;NYX;EYA1;GNAI1;RXRG;DFNB31;RD3;CRB1;ABCA4;CACNA1F;VSX1;RORB;KDM6A;RPGR;RS1;KCNV2;SUMO1;MYSM1;PDE6B;EYS;CEP290;RDH12;RAX2;GFAP;USH1G;GNB1;CDHR1
NR2F1	MAPK1;TIMP1;APOC3;GAPDH;CDH1;ICAM1;ERBB3;CDH2;LHCGR;ALB;MMP3;ANGPTL4;CYP7A1;IGF1;CASP3;F2R;MMP1;CYP2B6;PTGS2;KLF17;CTPS1;AFP;ITGB1;IL6;GCG;IGF2;AKT1
NR2F2	HMOX1;APOC3;NTS;FABP4;CCNB1;SEMA6A;MLYCD;KDR;SLC9A1;ERBB2;PLIN2;ACOX1;ANGPTL4;SLC25A20;OCLN;G0S2;PTGS2;GADD45A;MMP9;BMP2;SPP1;IL6;ACTA2;ACSL1;APOA5;SOD2;APOBR;TXNIP
NR2F6	TIMP1;APOC3;IFNG;GAPDH;RGS2;PDGFRA;SCARB1;FGF2;NOTCH1;LHCGR;ALB;MC4R;MMP3;ANGPTL4;CYP7A1;IGF1;ADRB2;CASP3;LEP;GH1;ANGPT2;CLU;CYP2B6;PKLR;KCNJ11;ADORA1;PTGS2;ADRB1;SCD;FMR1;MMP9;AFP;IL6;GCG;IGF2;C4B;FTO;AGTR1;MVK;APOA5;AKT1;ACTG1
NR4A2	OXT;GAPDH;IL4;CAT;APOE;CDH1;FGF2;SLC6A3;GNRH1;CRH;NTRK2;SST;S100B;ALB;RHO;SHH;NOS3;IGF1;HSPA4;ADRB2;CXCL8;CASP3;LEP;CLU;NQO1;TAC1;MMP1;OXTR;GSK3B;PSEN1;MTOR;VIP;PTGS2;FMR1;DNTT;MMP9;SRC;TH;CRHR1;IL6;GCG;IGF2;SLC2A1;CDKN2A;NTRK1;AKT1;ACTG1;GFAP;NCAM1
NRF1	MAPK1;HMOX1;TIMP1;CCND1;GAPDH;CAPNS1;FXR2;CCNB1;CDH1;DNAJC10;ERBB2;FTH1;NOTCH1;ALB;HSP90B1;HSPA4;CXCL8;CASP3;NQO1;HSPA5;P4HB;HSP90AA1;EEF1A1;CTSB;FMR1;TOMM34;PSMB2;SRC;SDHB;HSPA14;GALNT3;SPP1;YWHAZ;SNRPN;CDC42;IL6;CXCR4;CDKN2A;AKT1;ACTG1;GFAP;SLC46A1;SPAST
NRL	GUCY2F;RCVRN;GAPDH;GNB3;GNAT1;GNGT1;OPN1SW;CNGB1;PDE6A;SLC24A1;FGF2;BBS7;MERTK;RHO;CA4;TUB;RHOD;PRPF3;PRPF31;PDE6G;CNGA2;SIX6;GRK1;NYX;GNAI1;DFNB31;RD3;CRB1;ABCA4;CACNA1F;VSX1;RORB;RPGR;RS1;KCNV2;STK38L;GNAT3;IL6;PDE6B;EYS;CEP290;RDH12;RAX2;GFAP;GNAZ;USH1G;GNB1;CDHR1
NUPR1	CCND1;GAPDH;SESN2;KRAS;EIF2S1;CDH1;EIF2AK4;ERBB2;GNRH1;NOTCH1;SPATA18;ALDH1A1;BCL2L1;IGF1;GUSB;HSPA4;TCP11;SH3RF3;TERT;GLS2;OR10H5;CASP3;CLU;TYMS;CCNG2;TUFM;HMGCS1;HSPA5;TCHP;CCNYL1;ATG7;RABEP2;BECN1;RNF2;MCL1;ATG5;ACADM;GADD45A;MAPRE1;HMMR;ATXN2L;IL6;CDKN2A;DICER1;BCAT1;RAN;AKT1;APOBR;FGF21;CLN3
OTX2	CCND1;PDHX;GAPDH;KRT12;CCNB1;CDH1;WNT5A;CDK2;ERBB2;CCNA2;NOTCH1;ITGA5;WNT1;ALB;RHO;SHH;MC4R;IGF1;CASP3;CCNG2;GSK3B;HSP90AA1;DLK1;DRD2;KISS1;PAX7;RS1;TYRP1;CDK1;ITGB1;IL6;GCG;DCT;CDKN2A;PDE6B;PRAME;AKT1;ACTG1
PARP1	CCND1;CDKN1B;IFNG;IL5;TNFSF10;FABP4;PEBP1;CDH1;PSMD3;CDH2;ERBB2;IFNAR1;NKX6-1;COL1A2;CXCL8;ANGPT2;HSPA5;PDGFA;PTGS2;MMP9;THBD;EDN1;CLDN3;CXCL1;IL6;CXCR4;HFE;PSMD6;CDKN2A;VIM;TXNIP;HYOU1
PAX1	MAPK1;COL1A1;CCND1;GAPDH;KRAS;PDGFRA;CDH1;PDGFRB;KDR;PIK3CA;FGF2;WNT5A;ERBB3;CDH2;ERBB2;NOTCH1;WNT1;ALB;SHH;MAP2K1;IGF1;CXCL8;CASP3;FGF13;GSK3B;HSP90AA1;ERBB4;MTOR;PTGS2;MMP9;SRC;BMP2;TEK;SPP1;CXCL12;BMP7;ITGB1;CDC42;IL6;CXCR4;IGF2;ACTA2;FGFR2;CDKN2A;NTRK1;AKT1;PECAM1;ACTG1;GFAP;NCAM1
PAX2	CCND1;MYF5;GAPDH;SALL1;KRAS;NOTCH2;PDGFRA;LHX5;CDH1;KDR;FGF2;WNT5A;FGF10;CDH2;ERBB2;NTRK2;NOTCH1;TCF7L1;WNT1;IHH;NKX6-1;ALB;SHH;EN2;IGF1;CASP3;TUBB3;FGF8;FGF13;GSK3B;SOX1;EYA1;POU3F3;LHX9;SRC;PAX7;BMP2;TBX6;BMP7;CDC42;FGFR2;CDKN2A;DLX6;NTRK1;EMX2;AKT1;ACTG1;GFAP;NCAM1;HOXA3
PAX3	MAPK1;COL1A1;CCND1;GAPDH;RAC2;KRAS;PDGFRA;CDH1;PIK3CA;FGF2;WNT5A;CDK2;CDH13;CDH2;ERBB2;GNRH1;NOTCH1;TJP1;WNT1;ALB;SHH;MAP2K1;BCL2L1;IGF1;HSPA4;DPYSL2;CASP3;GSK3B;STK11;HSP90AA1;ERBB4;RAC1;MTOR;CNTNAP2;MCL1;SRC;SRPX;BMP2;CDC42;CXCR4;IGF2;DICER1;AKT1;ACTG1;YAP1;NCAM1
PAX4	GAPDH;TLE6;HOXD9;NOTCH2;NKX2-8;CUX2;LHX5;CDH1;PCSK2;FGF2;WNT5A;FGF10;NOTCH1;TCF7L1;SST;NKX6-1;ALB;SHH;EN2;SOX7;IGF1;INSR;ABCC8;HOXC5;INSM1;PINX1;SOX1;LMX1A;EYA1;NKX2-4;KCNJ11;POU3F3;LHX9;FOXJ3;GAD2;BMP2;LHX6;BMP7;FOXB1;GCG;HOXC4;HOXB3;CDKN2A;DLX6;NKX6-3;EMX2;AKT1;ACTG1;TLE2;HOXA3
PAX6	CFTR;CCND1;PDHX;CDKN1B;IFNG;GFER;KRT12;CDH1;ITGA5;RHO;CYP7A1;IGF1;FGA;TYMS;CCNG2;TPO;TUBB3;A2M;GSK3B;COL18A1;SPP1;ITGB1;IL6;GCG;DCT;CDKN1C;VIM
PAX8	IL2RB;CCND1;CDH1;PTH;CAMP;CXXC5;IGF1;CD14;TERT;VEGFB;KLK3;HSPA5;PDGFA;WTAP;CDC73;PODXL;NPHS1;IGF2;CIAO1;CDKN2A;TSHR;NDRG2;NCAM1
PBX2	CFTR;CDH17;HMOX1;IFNG;GAPDH;CD68;FGF2;WNT5A;ITGA9;CDH2;ERBB2;NOTCH1;WNT1;ALB;SHH;AXIN2;TERT;FGF8;FGF13;GSK3B;RET;TLR9;ACAT2;PTGS2;PAX7;CYBB;BMP2;TEK;TH;CXCR4;RELN;FGFR2;TOP3A;EMX2;GFAP;NCAM1
PGR	HMOX1;IL2;CCND1;IFNG;GAPDH;IL4;TNFSF10;CCNB1;HERC2;CDH1;ERBB2;MMP3;BIRC5;BCL2L1;CXCL8;TERT;CASP3;KLK3;MMP1;OXTR;CASP9;PLD1;PTGS2;MCL1;MMP9;PLAU;TH;YWHAQ;MAPK8;IL6;CXCR4;CDKN2A;AKT1
PHF10	MAPK1;IL2;CCND1;IFNG;GAPDH;IL4;CAT;RAC2;APOE;KRAS;CCNB1;CDH1;KDR;FGF2;ICAM1;CDK2;CDH2;ERBB2;NOTCH1;ALB;NOS3;MAP2K1;BCL2L1;IGF1;HSPA4;CXCL8;CASP3;HSPA5;GSK3B;CASP9;HSP90AA1;CASP8;MTOR;PTGS2;MMP9;SRC;CDK1;MAPK8;CXCL12;CDC42;IL6;CXCR4;CDKN2A;NTRK1;DICER1;ITGAM;AKT1;PECAM1;ACTG1;GFAP
PHF8	CCND1;GAPDH;WDR77;NCAPH;CCNA1;KRAS;CCNB1;MCM6;CDK2;CCNA2;SSRP1;BUB1B;ALB;H2AFZ;PLK1;RRM1;BIRC5;BUB1;HSPA4;CDC25A;FEN1;PRKDC;AURKB;CUL1;HSP90AA1;RAD23B;RRM2;MTOR;SMC3;KIF14;ASPM;HIST2H2BE;KIF2C;CDC20;RBBP4;KDM6A;PCNA;SUMO1;RFC4;HELLS;FZR1;CDK1;PPP1CB;MYSM1;UBC;AKT1;ACTG1;RAD23A;POLR2A;MCM3
PITX1	IBSP;CCND1;CDKN1B;GAPDH;IL4;TBX4;FGF2;GNRH1;IFNA1;NOTCH1;PTH;IHH;ALB;SHH;TERT;CASP3;PROP1;KLK3;SIX6;TAP1;MMP9;PLAU;SRC;BMP2;IL6;ACTG2;CXCR4;FSHB;CDKN2A;AKT1;ACTG1;ELANE;VEGFC;NCAM1
PITX3	PVALB;SLC32A1;CCND1;GAPDH;CAT;TPH1;APOE;SLC6A4;GNAO1;FGF2;SLC6A3;GNRH1;CRH;NTRK2;NOTCH1;SST;ALB;RHO;SHH;IGF1;HSPA4;CXCL8;CASP3;LEP;TUBB3;TAC1;GSK3B;HSP90AA1;GAD1;MAP2;NTRK3;MTOR;DRD2;VIP;PTGS2;MMP9;SRC;GAD2;TH;CRHR1;IL6;GCG;GRIA1;NTRK1;AKT1;ACTG1;GFAP;GRIN2B;NCAM1
PLAG1	COL1A1;IBSP;GNAT1;TGFB3;TNFAIP6;LIF;SALL1;SORT1;CILP;GNAO1;IL11;IGFBP4;PTPRO;FRZB;ALB;MMP3;ZNF57;NWD2;ALX1;METRNL;WDTC1;GLYR1;PTPRU;GNAI1;MYL4;GFRA1;RET;COL4A2;DPP4;PTGS2;PLK3;ASPN;UBD;FLRT3;CNTFR;IL6ST;GNG4;CRLF1;GNAT3;IL6;IGF2;ITIH3;SERPINE2;ZFHX4;ANKRD6;TUBGCP2;GNAZ;GNB1
PLAGL2	MAPK1;STAG2;CCND1;KITLG;CDKN1B;GAPDH;CUX2;CDH1;WNT5A;CDK2;SMARCC2;CCNA2;NOTCH1;SHH;SGK494;BCL2L1;AXIN2;IGF1;XPO6;MAPK7;WDTC1;DLK1;MYH7;ARID4A;PASK;RBBP4;PIM1;SRC;KDM5C;SYK;DCAF10;KDM6A;LRRK1;STK38L;SUMO1;MYO1B;CDK1;MYH11;PTK2B;CDYL;CXCR4;IGF2;EZH1;CDK3;MYSM1;UBC;HCK;VIM;AKT1;GFAP
PML	HMOX1;TIMP1;CCND1;CDKN1B;IFNG;GAPDH;IL5;TNFSF10;KRAS;CCND2;CDH1;CCNT1;FGF2;ICAM1;ERBB2;EAF2;CDKN2B;BAX;TLR3;BIRC5;IGF1;CXCL10;CXCL8;CASP3;KLK3;UBA7;HSP90AA1;PTGS2;MMP9;NOX1;CYBB;EDN1;IL2RA;IL6;CDKN2A;HCK;VIM;AKT1;GFAP;NCAM1
POU2AF1	TNFRSF17;IL2;CCND1;IFNG;GAPDH;IL4;IL5;CCR7;RRM2B;VWF;GNRH1;IFNA1;HPGDS;CSF2;TK1;CTLA4;TERT;FCGR2B;TLR9;HIST2H2BE;CD2;GADD45A;SDC4;PLAU;SYK;IL2RA;SDC1;SPP1;IL6;CXCR4;MYD88;TXNRD1;ITGAM;CCL5;BTK
POU2F1	CFTR;CDH17;TNFRSF17;MAPK1;HMOX1;IL2;CCND1;IL4;IL5;RRM2B;VWF;CDH1;ICAM1;CDH2;GNRH1;HPGDS;TK1;TERT;CTSB;PTGS2;HIST2H2BE;GADD45A;MMP9;SDC4;PLAU;MFSD2A;IL2RA;SPP1;CXCL12;CXCR4;TXNRD1;PGF;AKT1
POU2F2	IL2RB;CD38;IL2;IL10RA;CD69;IFNG;GAPDH;IL4;IL5;CCR7;FCER2;IFNA1;CCR2;CCR5;CSF2;CD3D;TK1;CTLA4;CXCL10;CXCL8;TERT;C1QB;CD5;FCGR2B;CCL20;TLR9;CD3E;CXCL9;TLR1;CTSS;CD2;CYBB;IL2RA;SDC1;CD79B;SPP1;HLA-DRA;IL6;CXCR4;HLA-DOB;LTB;CDKN2A;ITGAM;AKT1;CCL5;ALOX5AP;BTK
POU2F3	GAPDH;SLURP1;KRT5;KRT1;KRT6C;KRT6B;DSG1;PKP1;CSTA;KRT24;ZNF750;KRT10;LY6D;EVPL;KRT16;SCEL;SPRR1B;KRT25;CALML3;RPTN;DEFB103A;DEFB103B;KRTAP8-1;LCE1A;KRTAP19-5;LCE3A;SLPI;SERPINB4;C4BPA;WFDC5;SRC;CDSN;KRT6A;FLG2;KRTAP19-1;KLK8;KLK7;SPRR2A;KRTAP10-5;SERPINB2;SPRR2F;DEFB4B;KRT4;KRT8;KLK9;KLK13;KPRP;LCE1C;KRTAP7-1;TCHH
POU3F1	OXT;GNRHR;CCND1;GAPDH;APOE;NTS;KRAS;CDH1;GNAO1;FGF2;ERBB2;GNRH1;CRH;NTRK2;NOTCH1;SST;HCRT;LHCGR;ALB;RHO;CARTPT;SHH;IGF1;CXCL8;CASP3;LEP;TAC1;GHRL;HSP90AA1;GAD1;MTOR;DRD2;KISS1;VIP;PTGS2;MMP9;SRC;EDN1;TH;CRHR1;IL6;GCG;IGF2;FSHB;NTRK1;AKT1;ACTG1;ADCYAP1;GFAP;TAC3
POU3F2	COL1A1;CCND1;GAPDH;KRAS;CDH1;CDH13;CDH2;ERBB2;GNRH1;NOTCH1;ITGA5;ALB;SHH;BCL2L1;IGF1;DPYSL2;CASP3;STK11;RET;CNTNAP2;SRC;SRPX;ITGB1;IL6;CXCR4;GCG;DCC;DCT;SFTPA1;PRAME;AKT1;GFAP
POU4F1	CFTR;HMOX1;IL2;CCND1;IFNG;GAPDH;TNFSF10;CCNA1;NTS;CCND2;CDH1;FGF2;UBE2S;MAP1LC3B;ERBB2;SOD1;SLC20A1;FTH1;CYP11B1;ALB;IL3;BCL2L1;HSPA4;CXCL8;TERT;CASP3;KLK3;IMPDH2;MMP1;CYP2B6;HSP90AA1;PTGES;PTGS2;MMP9;PLAU;TH;IL6;IGF2;STMN1;LDHA;AKT1
POU4F2	PVALB;SLC32A1;CCND1;GAPDH;OPN1SW;SALL1;CUX2;LHX5;BARHL1;FGF2;CDH2;NTRK2;NOTCH1;WNT1;NKX6-1;ALB;RHO;SHH;AXIN2;CASP3;INSM1;UNCX;PINX1;TUBB3;FGF8;FGF13;SIX6;SOX1;LMX1A;EYA1;ELAVL4;GAD1;NTRK3;POU3F3;LHX9;BARHL2;PAX7;GAD2;HES5;TH;LHX6;ROBO2;CDKN2A;POU5F1B;SLIT2;DLX6;STMN2;NTRK1;EMX2;GFAP
POU5F1	IBSP;CCND1;IL23A;GAPDH;TNFAIP6;GADD45G;NTS;BTG1;PDGFRA;SEMA6A;CDH1;CDH2;SOD1;PAK1;ITGA5;RHO;MMP3;ABCA3;PGA5;TERT;TUBB3;CASP8;CCL20;NTRK3;PTGS2;GADD45A;SPP1;CXCL1;VIM
PPARA	HMOX1;CCND1;APOC3;IFNG;NTS;FABP4;CCND2;MLYCD;SLC9A1;ICAM1;PLIN2;CDKN2B;ACOX1;ANGPTL4;BCL2L1;CXCL8;STK11;SLC25A20;G0S2;PTGS2;MMP9;SUMO1;IL6;ACSL1;APOA5;SOD2;APOBR;TXNIP
PPARD	MAPK1;CCND1;DGAT2;GAPDH;EHHADH;CAT;LIPE;APOE;KRAS;FABP4;CDH1;FGF2;ERBB2;SOD1;PLIN2;NOTCH1;ACOX1;FABP1;ALB;NOS3;PLIN1;ANGPTL4;CYP7A1;IGF1;INSR;CASP3;LEP;PCK1;SLC2A4;GSK3B;HSP90AA1;ACSL5;RXRG;MTOR;PTGS2;HMGCS2;SCD;MMP9;SRC;MAPK8;CDC42;IL6;GCG;IGF2;SLC2A1;ACSL1;SOD2;AKT1;ACTG1;FGF21
PPARG	MAPK1;IL2;CCND1;IFNG;GAPDH;IL4;CAT;APOE;KRAS;FABP4;CDH1;KDR;FGF2;ICAM1;ERBB2;NOTCH1;ALB;CSF2;NOS3;MAP2K1;BCL2L1;IGF1;HSPA4;CXCL8;CASP3;LEP;SLC2A4;HSPA5;GSK3B;HSP90AA1;MTOR;PTGS2;MMP9;SRC;SPP1;CXCL12;CDC42;IL6;CXCR4;GCG;IGF2;SLC2A1;CDKN2A;NTRK1;DICER1;ITGAM;SOD2;AKT1;PECAM1;ACTG1
PPARGC1A	MAPK1;CCND1;GAPDH;MFN2;CAT;APOE;KRAS;FABP4;CDH1;FGF2;ERBB2;SOD1;NOTCH1;HPGDS;ALB;HSPA9;NOS3;BCL2L1;IGF1;HSPA4;CXCL8;CASP3;LEP;PCK1;PKM;SLC2A4;HSPA5;GSK3B;HSP90AA1;CS;MTOR;PTGS2;SCD;MMP9;SRC;SDHB;HSPA1A;HSPD1;IL6;GCG;SLC2A1;PARK7;CDKN2A;DICER1;LDHA;SOD2;AKT1;COX4I1;ACTG1;FGF21
PROX1	MAPK1;TIMP1;PDHX;CDKN1B;IFNG;KRT12;CDH1;KDR;ICAM1;ERBB3;CDH2;THRSP;ITGA5;NOD2;CYP7A1;BCL2L1;MMP1;CYP2B6;TNFRSF12A;OCLN;BMP2;ITGB1;GCG;ACTA2;CDKN1C;CYP4F12
PTMA	HMOX1;CD38;IL2;IL10RA;IFNG;GAPDH;IL4;CAT;TNFAIP6;BATF3;CCR7;TPH1;EIF2S1;SLC7A5;ARG2;ITGAE;EIF2AK4;IFNA1;SERPING1;HAAO;ALB;CSF2;CTLA4;CXCL10;CD276;AFMID;PDCD1;CYP1A2;ACMSD;TLR9;MTOR;PTGS2;VTCN1;ENTPD1;MAOB;LILRB4;MB;PDCD1LG2;IL6;TIGIT;CD200;IDO1;ITGAM;IDO2;TDO2;PAH;IL4I1;CCL5;TNFRSF9
PTTG1	RAD51AP1;GAPDH;NCAPH;DLGAP5;CCNB1;LMNB1;MCM6;CDK2;CCNA2;CENPU;BUB1B;H2AFZ;MELK;KIAA0101;PLK1;TPX2;RRM1;CDT1;CHAF1A;BIRC5;TK1;BUB1;CDC25A;FEN1;CKS1B;AURKB;TYMS;SPAG5;KIF15;HSP90AA1;RRM2;WDHD1;SMC3;NEK2;UBE2T;KIF14;ASPM;KIF2C;CDC20;PCNA;RFC4;ECT2;HELLS;FZR1;CDK1;WEE1;MCM10;PBK;AKT1;MCM3
RARA	CCND1;CDKN1B;GAPDH;IL4;GNRH2;CCNA1;MACROD1;CCNB1;CDH1;ICAM1;SOD1;CRH;CXCR5;ALB;ADH5;CSF2;BIRC5;CYP7A1;PSMC5;CASP3;INSM1;CYP2B6;KRT19;PTGS2;SCD;MMP9;PLAU;THBD;MAOB;AFP;IL6;HCK;AKT1;MUC5AC
RARB	CCND1;IFNG;GAPDH;RARS;CAT;GNRH2;CCNA1;MACROD1;FABP4;FGF2;ICAM1;ERBB2;CRH;NOTCH1;CXCR5;ALB;ADH5;NOS3;ALDH1A1;HSPA4;CASP3;DRD2;PTGS2;SCD;PLAU;SRC;RND3;THBD;MAOB;SOD3;SPP1;IL6;NDRG1;CYFIP2;HCK;AKT1;TXNIP;MUC5AC
RB1	MAPK1;CCND1;CDKN1B;GAPDH;KRAS;CCNB1;CDH1;PIK3CA;CDK2;ERBB2;CCNA2;NOTCH1;ALB;H2AFZ;PLK1;IGF1;HSPA4;TERT;CASP3;PRKDC;AURKB;GSK3B;CUL1;HSP90AA1;HIST1H4J;MTOR;SMC3;HIST2H2BE;CDC20;SRC;HIST1H4H;HIST1H4B;HIST1H4C;KDM6A;SUMO1;CDK1;KDM1A;IL6;CDKN2A;DICER1;UBC;HIST4H4;AKT1;ACTG1;HIST2H4B;HIST1H4D;HIST1H4K;POLR2A;HIST1H4L;CHD1
RB1CC1	GABARAPL2;MAPK1;GAPDH;MFN2;ATG14;RAC2;KRAS;RAB11A;PIK3CA;CUL3;MAP1LC3B;RAB5A;NOTCH1;ATG10;WDFY3;ALB;KIAA1429;BCL2L1;HSPA4;CASP3;EEA1;HSPA5;ULK1;GSK3B;STK11;TBK1;LAMP1;HSP90AA1;VPS39;ATG101;ATG7;HTT;UVRAG;MTOR;SMURF1;BECN1;ATG5;BAG3;SRC;OPTN;SQSTM1;ULK2;MAPK8;ATG9A;CDKN2A;UBC;DNM1L;ZFYVE1;AKT1;RAB7B
RBBP7	CDH17;MAPK1;CCND1;IFNG;GAPDH;IL4;RAC2;KRAS;PDGFRA;CDH1;PDGFRB;KDR;PIK3CA;FGF2;WNT5A;ICAM1;CDK2;CDH2;ERBB2;NOTCH1;TJP1;ALB;SHH;MAP2K1;BCL2L1;IGF1;HSPA4;CXCL8;CASP3;GSK3B;HSP90AA1;MTOR;PTGS2;MMP9;SRC;SPP1;CXCL12;ITGB1;CDC42;IL6;CXCR4;ACTA2;CDKN2A;NTRK1;ITGAM;VIM;AKT1;PECAM1;ACTG1;NCAM1
RBL1	CCND1;GAPDH;CCNA1;KRAS;CCNB1;CDH1;PIK3CA;CDK2;ERBB2;CCNA2;NOTCH1;BUB1B;ALB;H2AFZ;RAD21;PLK1;BUB1;HSPA4;CASP3;PRKDC;AURKB;CUL1;SUV39H1;HIST1H4J;MTOR;SMC3;CDC20;RBBP4;SRC;HIST1H4H;HIST1H4B;HIST1H4C;KDM6A;PCNA;SUMO1;HELLS;CDK1;KDM1A;CHD7;CDKN2A;DICER1;UBC;HIST4H4;AKT1;HIST2H4B;HIST1H4D;HIST1H4K;HIST1H4L;MCM3;CHD1
RBL2	MAPK1;TIMP1;IL2;CCND1;IFNG;GAPDH;TNFSF10;CCND2;CDH1;FGF2;UBE2S;ICAM1;ERBB3;CDH2;SOD1;CXCL8;TERT;KLK3;F2R;MMP1;DNMT3B;PTGS2;KLF17;CTPS1;PLAU;SRPX;TH;ITGB1;IL6;IGF2;STMN1;CDKN2A;AKT1;SYN2
RBMX	TIMP1;IL2;CD82;CCND1;IFNG;IL4;IL5;NTS;CCND2;CSTA;FGF2;ERBB2;IL3;BCL2L1;CXCL8;CLU;NQO1;MMP1;CASP9;PTGS2;GADD45A;MMP9;PLAU;IL6;CDKN2A;TXNIP;CCL5
RBPJ	MAPK1;CCND1;GAPDH;KRAS;CCNB1;NOTCH2;CDH1;KDR;PIK3CA;FGF2;WNT5A;CDK2;CDH2;ERBB2;CCNA2;NOTCH1;WNT1;ALB;SHH;IGF1;HSPA4;CASP3;TUBB3;FGF8;GSK3B;MTOR;HIST2H2BE;MMP9;SRC;KDM6A;BMP2;SUMO1;CDK1;YWHAZ;KDM1A;CDC42;IL6;CXCR4;CHD7;ACTA2;MYSM1;CDKN2A;NTRK1;DICER1;UBC;AKT1;ACTG1;YAP1;POLR2A;CHD1
REL	MAPK1;IL2;CCND1;IFNG;GAPDH;IL4;KRAS;CDH1;PIK3CA;FGF2;ICAM1;CDK2;ERBB2;IFNA1;NOTCH1;ALB;TLR3;CSF2;BCL2L1;IGF1;HSPA4;CTLA4;CXCL10;CXCL8;CASP3;GSK3B;HSP90AA1;CASP8;TLR9;MTOR;PTGS2;CHUK;MMP9;SRC;SYK;ISG15;MAPK8;CXCL12;CDC42;IL6;CXCR4;MYD88;CDKN2A;UBC;ITGAM;AKT1;ACTG1;CCL5;BTK;IKBKG
RELA	CFTR;HMOX1;TIMP1;IL2;CCND1;IFNG;IL4;TNFSF10;CCR7;CCNB1;CDH1;ICAM1;TNFRSF10B;IFNA1;CCR5;TLR3;CSF2;NOS3;MMP3;BIRC5;BCL2L1;CXCL10;CXCL8;TERT;CASP3;CFLAR;KLK3;MMP1;CTSB;TLR9;PTGS2;MMP9;EDN1;CXCL1;CXCL12;IL6;CXCR4;SOD2;AKT1;CCL5
REST	HMOX1;PVALB;CCND1;IFNG;GAPDH;FGF2;NRP1;ERBB2;CRH;NTRK2;SST;ALB;CARTPT;CDC25A;GABRB3;KLK3;TUBB3;TAC1;PENK;GAD1;KISS1;VIP;PTGS2;CHGB;EDN1;TH;KCNQ3;CD59;IL6;AKT1;TAC3
RFWD2	TIMP1;COL1A1;IL2;CCND1;IFNG;GAPDH;IL4;CD68;APOE;KRAS;VWF;CDH1;PDGFRB;KDR;FGF2;ICAM1;CDH2;ERBB2;NOTCH1;ALB;CSF2;MMP3;MAP2K1;IGF1;CXCL10;CXCL8;CASP3;LEP;MMP1;CSF1;MTOR;PTGS2;MMP9;PLAU;SRC;EDN1;SPP1;CXCL1;CXCL12;ITGB1;CDC42;IL6;CXCR4;CDKN2A;ITGAM;AKT1;PECAM1;ACTG1;CCL5
RFX1	COL1A1;IL2;IFNG;GAPDH;IL4;CCR2;ALB;COL1A2;MAP1A;CXCL10;PSMC5;SLC26A3;RAB4B;HLA-DRB1;TLR9;MMP9;HLA-C;CYBB;PCNA;HLA-DRA;IL6;HLA-DOB;HLA-DQB2;CDKN2A;ITGAM;AKT1;CCL5;FGF1
RFX5	LCP2;IL2RB;COL1A1;IL2;IL10RA;CD69;IFNG;IL4;LILRB3;CCR7;NLRC5;CCR5;ERAP1;COL1A2;CD3D;CTLA4;CXCL8;C1QB;PDCD1;CD5;SLC26A3;RAB4B;FCGR2B;HLA-DRB1;TLR9;CD3E;CD247;CXCL9;CTSS;MMP9;HLA-C;LY86;HLA-DRA;HLA-DOB;HLA-DQB2;TAPBP;ITGAM;CCL5;CD48
RFXANK	LCP2;IL2RB;IL2;IL10RA;CD69;IFNG;IL4;LILRB3;CCR7;NLRC5;CCR5;ERAP1;COL1A2;CD3D;CTLA4;C1QB;PDCD1;CD5;SLC26A3;TAP1;RAB4B;FCGR2B;HLA-DRB1;TLR9;CD3E;CD247;CXCL9;CTSS;MMP9;HLA-C;LY86;LILRB2;HLA-DRA;HLA-DOB;HLA-DQB2;TAPBP;ITGAM;CCL5;CD48
RFXAP	MAPK1;DTX4;CNOT2;LILRB3;PTPN12;XPO7;ZC3H4;EIF2S1;USP44;THSD1;TRHDE;TGDS;CCNT1;COQ9;NLRC5;EHBP1;CCNT2;PSMD3;MTERF3;TBC1D31;LILRA4;ERAP1;RAD21;PDS5B;SS18L1;ZNF69;SLC26A3;RAB4B;REV3L;HLA-DRB1;GNG12;YWHAB;FUT11;GAD2;OXER1;RHOBTB3;SIGLEC15;CCNK;LILRB2;HLA-DRA;MAPK8;USP25;NHP2L1;ZNF30;TAPBP;ZNF786;TAF1L;CELF2;TWF1;CAB39L
RORA	CCND1;APOC3;GAPDH;CCR7;CDH1;BAX;ALB;TERT;LEP;KLK3;ALAS2;PTGES;MMP9;ASS1;PLAU;SDHB;RECK;CA9;CDK1;IL6;SETD2;CXCR4;MICA;CDKN2A;AGTR1;PFKFB3;APOA5;LDHA;VIM;APAF1;ALOX5AP
RUNX1	MAPK1;COL1A1;IL2;CCND1;KITLG;CDKN1B;IFNG;GAPDH;KRAS;CCND2;SETD1A;KDR;FGF2;MECOM;SMARCC2;CDKN2B;NOTCH1;IHH;H2AFZ;IL3;CSF2;SHH;KIAA1429;KMT2D;BCL2L1;CTLA4;FGF13;DNMT3B;SUV39H1;HIST2H2BE;RBBP4;SRC;KDM2B;BMP2;SPP1;CDK1;BRD2;MYH11;IL6;CXCR4;ACTL6A;CDKN2A;NTRK1;KMT2A;ITGAM;SMAD5;TET2;AKT1;PECAM1;YAP1
RUNX1T1	STAG2;CCND1;KITLG;GAPDH;DLL4;DCLK1;KRAS;CCNB1;NOTCH2;PDGFRA;CCND2;PDGFRB;KDR;MECOM;CDK2;ERBB2;NOTCH1;FBXW7;IL3;RAD21;KIAA1429;IGF1;DNMT3B;HSP90AA1;SUV39H1;RET;ANK2;ELAVL4;NTRK3;SMC3;SYNE1;TET1;KDM6A;BCOR;TEK;PTPRD;SRSF2;CXCL12;BMP7;MYH11;KDM1A;IDH1;CDKN2A;STMN2;NTRK1;KMT2A;ITGAM;TET2;AKT1;NCAM1
RUNX2	MAPK1;TIMP1;IBSP;CCND1;TBX4;CDH1;ICAM1;ERBB3;CDH2;GNRH1;IFNA1;PTH;IHH;TERT;KLK3;F2R;MMP1;KLF17;MMP9;PLAU;SRPX;CXCL12;ITGB1;CXCR4;FSHB;AKT1;ELANE;VEGFC
RUNX3	TXN2;TIMP1;IL2;CCND1;CDKN1B;GAPDH;TICAM1;CDH1;ARL6IP5;TNFRSF10B;CDKN2B;BAX;ALB;IL3;BIRC5;FADD;CXCL8;TERT;CASP3;CFLAR;CASP2;CD6;CLEC4G;CASP8;CLDN7;PTGS2;CASP7;MMP9;HSPD1;SPP1;IL6;CXCR4;CDKN2A;NTRK1;VIM;AKT1
RXRA	CDH17;IL2RB;APOC3;GNRH2;ABCB11;THRSP;CXCR5;FABP1;ALB;NOD2;CGB5;CYP7A1;BCL2L1;TM4SF1;CYP2B6;SLC22A10;CYP1A2;PLD1;ACAT2;CSRP1;UGT1A7;THBD;IL2RA;CPT1B;AFP;CYP4F12;AKT1
SALL4	CFTR;CCND1;GAPDH;GRHL2;KRAS;SEMA6A;CDH1;CDH3;LAMC2;ERBB2;NOTCH1;ALB;CSF2;SHH;ABCA3;HSPA4;SPRR1B;TERT;PTGS2;GADD45A;SPP1;IGF2;VIM;AKT1
SALL4A	CFTR;IBSP;CCND1;GAPDH;CANX;KRAS;SLC7A5;CDH1;RAB11A;ABCB11;MECOM;CAD;CDH2;ERBB2;SOD1;ABCA12;NOTCH1;ALB;CSF2;SHH;NOS3;ABCA3;HSPA4;ABCC8;TERT;AQP1;LAMP1;ATP7A;ABCG1;ABCA4;ABCC2;PLAU;MFSD2A;ABCA5;CRHR1;SLC2A1;MYSM1;CDKN2A;MUC5B;DICER1;SLC5A8;AKT1;ABCA8;ABCG4;MUC5AC
SATB1	CD38;IL2;CCND1;KITLG;CD69;IFNG;GAPDH;IL4;IL5;CCR7;CDH1;ICAM1;IFNA1;NOTCH1;CCR2;CCR5;ALB;TLR3;IL3;CSF2;BCL2L1;CTLA4;CXCL10;CXCL8;CASP3;FCGR2B;TLR9;CR2;MCL1;MMP9;SRC;SYK;CYBB;IL2RA;CXCL12;IL6;CXCR4;MYD88;CDKN2A;ITGAM;AKT1;PECAM1;CCL5;BTK
SERTAD1	CSNK2A1;PRPF19;GAPDH;DDX55;SNRPA1;EIF2S1;CCNB1;EIF4A3;SSRP1;RPS3;CCT8;EIF4A1;CCT3;H2AFZ;HSPA9;KIAA1429;CCT2;SNRPD1;HSPA4;AURKB;PRMT5;HSP90AA1;BRIX1;EEF1A1;SNRPD2;RPS3A;DDX21;DHX9;CDC20;SET;RBBP4;HNRNPK;PCNA;NOP56;POLR2B;DDX1;HSPD1;SUMO1;CCT4;CDK1;NHP2L1;EFTUD2;ACTL6A;RAN;RPLP0;HNRNPC;AKT1;RPS5;SNRNP70;POLR2A
SF1	HMOX1;MYH9;STAR;SHH;TERT;PKLR;CTSB;PTGS2;CD2;FMR1;CXCR4;DCC;DCT;TOP3A;APOA5;HSD3B2;PRAME
SFPQ	IL2;CCND1;IFNG;GAPDH;IL4;APOE;CDH1;IFIH1;FGF2;ICAM1;IFNAR1;SOD1;NOTCH1;SLC1A2;ALB;CSF2;ALDH1A1;IGF1;HSPA4;CXCL8;CASP3;HSPA5;HSP90AA1;OAS2;MTOR;GRM1;PTGS2;MMP9;ADA;SRC;TNFRSF1B;MOG;TH;ADARB2;GRM2;CXCL1;CRHR1;IL6;CXCR4;MAVS;CD200;DICER1;GRM4;ITGAM;VIM;AKT1;GFAP;CCL5;NCAM1
SIM2	MAPK1;IBSP;IL2;CCND1;CDKN1B;IFNG;GAPDH;IL4;IL5;KRAS;CCNB1;CDH1;FGF2;ICAM1;CDK2;CDH2;ERBB2;CCNA2;NOTCH1;ALB;PLK1;BIRC5;BCL2L1;IGF1;HSPA4;CXCL8;TERT;CASP3;HSPA5;GSK3B;HSP90AA1;MTOR;PTGS2;MMP9;SRC;HSPA1A;KDM6A;IL2RA;SPP1;CDK1;IL6;CXCR4;CDKN2A;DICER1;AKT1
SIN3A	IL2;CCND1;IL23A;PIN1;CCNB1;DRAM1;KDR;ATAD2;TLR3;PLK1;RRM1;BIRC5;TERT;AURKB;KLK3;TYMS;FMN2;HSPA5;ULK1;RRP1B;ERCC5;MYH10;RRM2;RNF2;MCL1;ATG5;CASP7;DIRAS3;KIF2C;MCM8;PCNA;FANCA;KIR3DL1;ECT2;CDK1;MAPK8;BBC3;CDKN1C;NELL2;FHIT;CDKN2A;PEG10;CTSV;APAF1;PCSK6
SIRT1	CCND1;GAPDH;IL4;DLL4;CDH1;ICAM1;TNFRSF10B;NOTCH1;ITGA5;COL1A2;WRN;HSPA4;CDC25A;CXCL8;TERT;CCAR2;CFLAR;CASP2;NQO1;HSPA5;CFH;PTGS2;MCL1;MMP9;PLAU;ITGB1;IL6;GCG;SHC1;NDRG1;CDKN2A;VIM;AKT1;HYOU1
SIX1	COL1A1;CCND1;MYF5;GAPDH;SALL1;KRAS;NOTCH2;PDGFRA;CDH1;FGF2;WNT5A;FGF10;CDH2;ERBB2;NTRK2;NOTCH1;WNT1;IHH;NKX6-1;ALB;SHH;AXIN2;IGF1;CASP3;PINX1;TUBB3;FGF8;FGF13;GSK3B;SOX1;EYA1;PASK;POU3F3;LHX9;PAX7;KDM6A;BMP2;TBX6;BMP7;IGF2;ACTA2;FGFR2;CDKN2A;DICER1;VIM;EMX2;AKT1;ACTG1;NCAM1;HOXA3
SLA2	LCP2;IL2RB;CD38;IL2;IL10RA;CD69;IFNG;GAPDH;IL4;IL5;KLRK1;CCR7;CD68;TYROBP;IL7;ICAM1;IFNA1;CCR2;CCR5;ALB;CSF2;CLEC7A;CTLA4;CXCL10;CXCL8;CD276;PDCD1;CD5;FCGR2B;TLR9;CD3E;CD247;TLR1;FCGR1A;CD2;MMP9;SRC;SYK;IL2RA;CXCL12;IL6;CXCR4;MYD88;ITGAM;AKT1;PECAM1;CCL5;NCAM1;BTK;CD48
SLC2A4RG	MAPK1;CCND1;GAPDH;CAT;LIPE;APOE;KRAS;FABP4;CDH1;RAB11A;FGF2;ERBB2;SOD1;NOTCH1;HPGDS;ALB;NOS3;BCL2L1;IGF1;HSPA4;INSR;CXCL8;CASP3;LEP;PCK1;PKM;SLC2A4;HSPA5;GSK3B;STK11;HSP90AA1;CS;MTOR;PTGS2;SCD;MMP9;PGK1;SRC;HSPA1A;YWHAZ;CDC42;IL6;GCG;SLC2A1;CDKN2A;TXNRD1;LDHA;SOD2;AKT1;ACTG1
SMAD1	TIMP1;COL1A1;IBSP;CCND1;GAPDH;LIF;KRAS;VWF;CDH1;ACVR1;KDR;FGF2;IL11;WNT5A;ICAM1;NOTCH1;IHH;ALB;CSF2;SHH;TNFRSF11B;MMP3;IGF1;CXCL8;CASP3;FGF13;MMP1;GSK3B;CSF1;PTGS2;MMP9;ENG;SRC;BMP2;EDN1;SPP1;CXCL12;BMP7;PTK2B;IL6;CXCR4;IGF2;BMPR1B;CDKN2A;ITGAM;SMAD5;AKT1;PECAM1;ACTG1
SMAD4	HMOX1;IL2;CD82;CCND1;APOC3;CDKN1B;IL4;CDK2;CDKN2B;IL3;PELP1;CXCL8;CLU;NQO1;CYP1A2;PTGS2;BAMBI;CDK1;IL6;SERPINB2;CDKN2A
SMAD7	HMOX1;CCND1;APOC3;IFNG;CDH1;ERBB2;STAR;CDKN2B;BCL2L1;CXCL8;RNF144A;MMP1;ERBB4;EPHA2;PTGS2;MMP9;BAMBI;BCAS3;CDK1;CXCR4;CDKN2A
SMARCA1	CSNK2A1;TIMP1;COL1A1;IL2;CCND1;CDKN1B;CAT;TNFSF10;APOE;CCND2;CDH1;KDR;MECOM;ICAM1;CDH2;ERBB2;SOD1;CCNA2;CDKN2B;NOS3;BIRC5;INSR;TERT;CASP3;LEP;KLK3;STK11;DNMT3B;CTSB;HTT;KRT19;PTGS2;PHGDH;XIAP;MMP9;PLAU;SRC;SPP1;CXCL1;IL6;IGF2;CDKN2A;UBC;VIM;SOD2;CCL5
SMARCA4	CFTR;HMOX1;TIMP1;CCND1;IFNG;BATF3;CDH1;FGF2;MECOM;CAD;ICAM1;IFNA1;BAX;TLR3;MMP3;ABCA3;SOX7;BCL2L1;CXCL10;CXCL8;ERCC4;CLU;HSPH1;NQO1;MMP1;UPP1;CASP9;HSP90AA1;CYP1A2;CTSL;CTSB;EZR;PTGS2;FCGR1A;MMP9;PLAU;NOX1;PIM1;EDN1;IL2RA;IL6;CDKN2A
SMARCB1	MAPK1;TIMP1;CCND1;CDKN1B;IFNG;GAPDH;TNFSF10;KRAS;FST;CDH1;MECOM;CAD;ICAM1;ERBB3;CDH2;ERBB2;IFNAR1;ALB;BIRC5;IGF1;CXCL8;CASP3;MMP1;HSPA5;PLD1;PTGS2;MMP9;SRC;THBD;CXCL1;CXCL12;ITGB1;IL6;CXCR4;HFE;CDKN2A;VIM;AKT1
SNAI1	IFNG;PEBP1;CDH1;IL11;CDH2;IFNAR1;BCL2L1;TERT;BHLHE22;RNF144A;EPHA2;PHGDH;MMP9;THBD;IGF2BP2;BCAS3;CLDN3;CXCL1;CDKN1C;HFE;CDKN2A;VIM;EMX2
SNAI2	IBSP;IL2;CCND1;GAPDH;IL4;VWF;CDH1;CDH2;PTH;HPGDS;IHH;BIRC5;BCL2L1;IGF1;CTLA4;TERT;KLK3;RNF144A;EPHA2;MMP17;HIST2H2BE;GADD45A;MMP9;PLAU;CCL7;BCAS3;SPP1;CXCL12;CXCR4;IGF2;CDKN2A;LPAR2;ELANE;VEGFC
SND1	MAPK1;TIMP1;COL1A1;IL2;CCND1;IFNG;GAPDH;IL4;TGFB3;CAT;APOE;CCND2;CDH1;KDR;FGF2;ICAM1;ERBB2;NOTCH1;ALB;NOS3;IGF1;HSPA4;CXCL8;CASP3;LEP;KLK3;GSK3B;MTOR;PTGS2;MMP9;PLAU;SRC;EDN1;SPP1;CXCL12;CDC42;IL6;IGF2;MICA;SLC2A1;CDKN2A;AGTR1;NTRK1;AKT1
SNIP1	MAPK1;CCND1;IFNG;GAPDH;IL4;KRAS;CCNB1;CDH1;KDR;PIK3CA;FGF2;CDK2;CDH2;ERBB2;CCNA2;NOTCH1;ALB;SHH;PLK1;MAP2K1;BCL2L1;IGF1;HSPA4;CXCL8;TERT;CASP3;HSPA5;GSK3B;HSP90AA1;MTOR;PTGS2;MMP9;SRC;KDM6A;SUMO1;CDK1;MAPK8;YWHAZ;CDC42;IL6;CXCR4;ACTA2;CDKN2A;NTRK1;DICER1;UBC;AKT1;PECAM1;ACTG1;YAP1
SOX10	GAPDH;MFN2;HSPB1;CHL1;PDGFRA;CDH1;AARS;PDGFRB;KIF1B;FGF2;DHH;ERBB3;ERBB2;NOTCH1;S100B;ALB;SHH;CSPG4;RET;POU3F3;GJB3;YARS;NRCAM;MAG;AFP;DCC;DCT;NDRG1;MPZ;PRAME;CNTN1;AKT1;GFAP;PLP1;PMP22
SOX11	CCND1;GAPDH;SALL1;NOTCH2;PDGFRA;CUX2;CDH1;FGF2;WNT5A;CDH2;ERBB2;NTRK2;NOTCH1;TCF7L1;WNT1;NKX6-1;SHH;SOX7;IGF1;PINX1;TUBB3;FGF8;FGF13;GSK3B;DNMT3B;SOX1;EYA1;GAD1;PASK;POU3F3;LHX9;PBX3;PAX7;SOX21;KDM6A;HES5;BMP2;LHX6;BMP7;CHD7;FGFR2;CDKN2A;DLX6;DICER1;VIM;EMX2;AKT1;ACTG1;GFAP;NCAM1
SOX2	CCND1;PDHX;GAPDH;KRT12;KRAS;FABP4;SEMA6A;CDH1;FGF10;ERBB2;NOTCH1;ITGA5;ALB;RHO;MMP3;PGA5;CASP3;TUBB3;NTRK3;GADD45A;SPP1;ITGB1;GCG;IGF2;FSHB;VIM;AKT1
SOX4	TIMP1;CCND1;GAPDH;IL5;NTS;KRAS;CDH1;CSTA;ERBB2;IL3;AXIN2;HSPA4;TERT;KLK3;CLU;NQO1;SIX6;PTGS2;DHX9;GADD45A;MMP9;AGO1;HDAC8;HSPA1A;IL6;ACTG2;KMT2A;DICER1;AKT1;CCL5;NCAM1
SOX6	MAPK1;COL1A1;CCND1;MYF5;GAPDH;SALL1;PDGFRA;CUX2;FGF2;WNT5A;CDH2;NOTCH1;TCF7L1;WNT1;NKX6-1;ALB;SHH;EN2;SOX7;MAP2K1;IGF1;CASP3;PINX1;FGF8;FGF13;SOX1;HSP90AA1;EYA1;PASK;MTOR;POU3F3;LHX9;MMP9;PBX3;PAX7;SOX21;BMP2;LHX6;BMP7;YWHAZ;CXCR4;IGF2;FGFR2;DLX6;DICER1;EMX2;AKT1;GFAP;NCAM1;HOXA3
SOX9	CCND1;CDKN1B;MLH1;CCNB1;CDH1;CDH13;ERBB2;GNRH1;STAR;SHH;COL1A2;RET;TH;TYRP1;IL6;DCC;DCT;MPZ;HSD3B2;PRAME;PMP22
SP1	CFTR;TIMP1;COL1A1;IL2;CCND1;CDKN1B;CAT;TNFSF10;APOE;CCND2;KDR;ICAM1;CDH2;ERBB2;SOD1;CCNA2;TNFRSF10B;CDKN2B;ITGA5;IL3;NOS3;BIRC5;TERT;CASP3;LEP;KLK3;STK11;CTSB;PTGS2;MMP9;PLAU;SRC;THBD;MAOB;TH;SPP1;CXCL1;IL6;IGF2;CDKN2A;VIM;SOD2;CCL5
SP3	MAPK1;CSNK2A1;STAG2;CCND1;CDKN1B;IFNG;GAPDH;KRAS;CDH1;CDH2;ERBB2;NOTCH1;ALB;SHH;IGF1;HSPA4;CASP3;HSPA5;STK11;DNMT3B;HSP90AA1;HMGB1;HIST1H4J;PASK;MTOR;SMC3;MMP9;RBBP4;SRC;HIST1H4H;HIST1H4B;HIST1H4C;KDM6A;SUMO1;CDK1;CDYL;IL6;SETD2;ACTL6A;MYSM1;CDKN2A;NTRK1;HIST4H4;AKT1;HIST2H4B;YAP1;HIST1H4D;HIST1H4K;HIST1H4L;CHD1
SP4	CFTR;CCND1;IFNG;GAPDH;IL4;IL5;KRAS;VWF;KDR;FGF2;ERBB2;TNFRSF10B;CCR5;ALB;COL1A2;BIRC5;HSPA4;CXCL8;CASP3;VEGFB;HSPA5;PEG3;FCGR2B;INO80;PTGS2;GBP1;MMP9;ASS1;MAOB;PCNA;EDN1;HLA-DRA;IL6;CXCR4;PDE6B;TDO2;AKT1;GFAP
SPDEF	CFTR;HMOX1;TIMP1;IL2;IFNG;GAPDH;IL4;IL5;CD68;APOE;CHI3L1;CDH1;IL7;ICAM1;ERBB2;NOTCH1;CCR2;CCR5;RETNLB;ALB;CAMP;CSF2;IGF1;CTLA4;CXCL10;CXCL8;LEP;KLK3;CLU;CXCR2;HMGB1;TLR9;PTGS2;MMP9;SQSTM1;AREG;CXCL1;CXCL12;IL6;GCG;TFF3;ITGAM;AKT1;PECAM1;CCL5
SPI1	LCP2;IL2;CCND1;IL10RA;CD69;IFNG;GAPDH;IL4;CCR7;RAC2;CD68;KRAS;CDH1;TYROBP;ICAM1;NOTCH1;CCR2;CCR5;ALB;CSF2;NOD2;CLEC7A;CTLA4;CXCL10;CXCL8;CASP3;CSF1;FCGR2B;TLR9;TLR1;PTGS2;NCF2;FCGR1A;CD2;MMP9;SRC;SYK;CYBB;LY86;LILRB2;IL6;CXCR4;MYD88;CDKN2A;ITGAM;HCK;AKT1;PECAM1;CCL5;BTK
SREBF1	HMOX1;CCND1;APOC3;CDKN1B;GAPDH;LRP1;APOE;FABP4;CCND2;ERBB2;THRSP;ACOX1;ALB;ANGPTL4;CYP7A1;BCL2L1;CYP7B1;LEP;CYP8B1;PCK1;PTGS2;SCD;MMP9;FABP6;IL6;CXCR4;ACSL1;APOA5;AKT1;CCL5;FDFT1
SREBF2	HMOX1;APOC3;LRP1;GFER;FABP2;ACOX1;CYP7A1;PRSS8;CYP2B6;KCNJ11;SLC26A3;CYP2D6;ACAT2;MMP9;UGT1A7;ACOT7;FABP6;AFP;IL6;ACSL1;APOA5;CCL5;FDFT1;C1QTNF5
SRF	CFTR;HMGXB4;CCND1;GAPDH;CDH1;UBE2S;STARD4;BCL2L1;CXCL8;TERT;CLU;MMP1;HSPA5;GSK3B;CASP9;DMD;EZR;PTGS2;MCL1;MMP9;PLAU;SRC;RTN3;IL6;AKT1
SRY	IL2RB;CDH1;SHH;IGF1;CD14;FGA;TERT;KLK3;TYMS;A2M;GSK3B;PDGFA;WTAP;CDC73;PODXL;TH;SPP1;DCC;IGF2;DCT;CIAO1;PRAME
SSB	MAPK1;CCND1;GAPDH;SKP1;CAT;KRAS;CCNB1;CDH1;PIK3CA;CUL3;FGF2;CDK2;ERBB2;CCNA2;NOTCH1;ALB;BIRC5;MAP2K1;BCL2L1;IGF1;HSPA4;CXCL8;CASP3;HSPA5;GSK3B;CASP9;HSP90AA1;CASP8;MTOR;PTGS2;MCL1;XIAP;MMP9;CDC20;SRC;KDM6A;CDK1;MAPK8;YWHAZ;CDC42;IL6;CDKN2A;DICER1;UBC;APAF1;AKT1;ACTG1;BIRC2
STAT1	CFTR;HMOX1;TIMP1;IFNG;SCARB1;FGF2;ICAM1;IFNA1;BAX;TLR3;CXCL10;IFNLR1;HSP90AA1;CTSL;CTSB;TAP1;XAF1;VIP;PTGS2;FCGR1A;MMP9;NOX1;PIM1;EDN1;IL2RA;NOX5;MVP;IL6
STAT2	MAPK1;IL2;CCND1;IFNG;GAPDH;IL4;TNFSF10;KRAS;CDH1;IFIH1;ICAM1;ERBB2;IFNAR1;IFNA1;NOTCH1;CCR5;ALB;TLR3;CSF2;NOD2;BCL2L1;HSPA4;CTLA4;CXCL10;CXCL8;CASP3;CSF1;HSP90AA1;NLRP3;CASP8;TLR9;MTOR;CXCL9;TLR1;PTGS2;CHUK;MMP9;SRC;SYK;ISG15;CXCL1;CDC42;IL6;CXCR4;MYD88;CDKN2A;ITGAM;AKT1;ACTG1;CCL5
STAT3	MAPK1;IL2;CCND1;IFNG;GAPDH;IL4;RAC2;CD68;KRAS;CDH1;KDR;FGF2;ICAM1;CDH2;ERBB2;IFNA1;NOTCH1;ALB;CSF2;MAP2K1;BCL2L1;IGF1;HSPA4;CTLA4;CXCL10;CXCL8;CASP3;LEP;GSK3B;CSF1;HSP90AA1;MTOR;PTGS2;MMP9;SRC;SYK;CXCL1;CXCL12;CDC42;IL6;CXCR4;MYD88;CDKN2A;NTRK1;ITGAM;AKT1;PECAM1;ACTG1;CCL5;NCAM1
STAT4	IL2RB;IL2;IL10RA;CD69;IFNG;GAPDH;IL4;IL5;TNFSF10;CCR7;KRAS;IFIH1;IL7;ICAM1;ERBB2;IFNA1;NOTCH1;CCR2;CCR5;ALB;TLR3;IL3;CSF2;NOD2;BCL2L1;CTLA4;CXCL10;CXCL8;CASP3;CSF1;FCGR2B;CCL20;TLR9;MTOR;CXCL9;TLR1;PTGS2;MMP9;SRC;SYK;IL2RA;CXCL1;CXCL12;IL6;CXCR4;MYD88;ITGAM;AKT1;CCL5;NCAM1
STAT5A	HMOX1;CCND1;APOC3;IFNG;FABP4;CCND2;MLYCD;SLC9A1;FCER2;PLIN2;CDKN2B;ACOX1;ANGPTL4;BCL2L1;STK11;SLC25A20;G0S2;PTGS2;MMP9;SUMO1;IL6;ACSL1;APOA5;SOD2;APOBR;TXNIP
STAT5B	MAPK1;IL2;CCND1;IFNG;GAPDH;IL4;IL5;CCR7;KRAS;CDH1;IL7;KDR;PIK3CA;FGF2;ICAM1;ERBB2;IFNA1;NOTCH1;ALB;IL3;CSF2;MAP2K1;BCL2L1;IGF1;CTLA4;CXCL10;CXCL8;CASP3;GSK3B;CSF1;HSP90AA1;TLR9;MTOR;PTGS2;MMP9;SRC;SYK;GRB2;CXCL12;CDC42;IL6;CXCR4;MYD88;CDKN2A;ITGAM;AKT1;PECAM1;ACTG1;CCL5;NCAM1
STAT6	MAPK1;IL2;CCND1;IFNG;GAPDH;IL4;IL5;CCR7;CD68;KRAS;CDH1;IL7;FGF2;ICAM1;ERBB2;IFNA1;NOTCH1;CCR2;CCR5;ALB;TLR3;IL3;CSF2;BCL2L1;IGF1;CTLA4;CXCL10;CXCL8;CASP3;CSF1;HSP90AA1;TLR9;MTOR;PTGS2;MMP9;SRC;SYK;IL2RA;CXCL1;CXCL12;CDC42;IL6;CXCR4;MYD88;CDKN2A;ITGAM;AKT1;PECAM1;CCL5;NCAM1
SUPT3H	CFTR;MAPK1;GAPDH;UBE3A;KRAS;UBE2K;CDH1;RAB11A;CUL3;ERBB2;RAB5A;NOTCH1;ALB;KIAA1429;HSPA4;YWHAG;UBE3C;CASP3;HSPA5;GSK3B;CUL1;HSP90AA1;ZFAND4;UBQLN2;RAD23B;MTOR;SMURF1;HECTD3;YWHAB;SRC;UBD;KDM6A;ISG15;YWHAQ;TRIP12;SUMO1;CDK1;HECW1;YWHAZ;CDC42;NEDD4L;MYSM1;CDKN2A;NEDD4;UBC;AKT1;ACTG1;RAD23A;YAP1;ITCH
SUZ12	MAPK1;TIMP1;CCND1;GAPDH;IL4;CDH1;CDH3;ICAM1;ERBB3;CDH2;ABCA3;TERT;F2R;MMP1;MMP17;PTGS2;KLF17;MMP9;CTPS1;PLAU;SRPX;CXCL12;ITGB1;CXCR4;IGF2;LPAR2
TAL1	CCND1;GAPDH;DLL4;ALDH1A2;KRAS;VWF;CDH1;PDGFRB;FLT4;KDR;FGF2;ICAM1;CDH2;ERBB2;NOTCH1;ALB;CSF2;SHH;MMP3;MAP2K1;IGF1;HSPA4;CXCL8;TERT;CASP3;ANGPT2;HSP90AA1;HMGB1;RET;MTOR;PTGS2;MMP9;SRC;PAX7;HSPA1A;TEK;GART;BRD2;CXCL12;IL6;CXCR4;CDKN2A;ITGAM;VIM;AKT1;PECAM1;ACTG1
TBP	CCND1;APOC3;GAPDH;GFER;KRAS;CCNB1;CDH1;CDH2;ERBB2;IGFBP4;FABP2;ALB;MMP3;CYP7A1;BCL2L1;CXCL8;CASP3;GH1;KLK3;MMP1;CYP2B6;KCNJ11;SLC26A3;CYP2D6;ACAT2;PTGS2;MMP9;PLAU;UGT1A7;AFP;IL6;CDKN2A;VIM;AKT1;C1QTNF5
TBR1	PVALB;SLC32A1;GAPDH;NCAN;SYT4;CUX2;TUBB4A;FGF2;NTRK2;NOTCH1;SST;SLC6A1;SHANK1;GABRG1;ALB;NEUROD6;SHH;TUBB3;RIT2;FAIM2;SOX1;STMN4;ANK2;ELAVL4;GAD1;PTPN5;CACNA1A;ATP2B2;MAP2;NTRK3;GRM1;POU3F3;HPCA;SRC;SCN2A;GAD2;MAG;SLC12A5;RELN;GABRA1;CA10;GABRG2;SYNPR;GRIA1;STMN2;NRXN3;AKT1;GFAP;GRIN2B;NCAM1
TBX2	COL1A1;CCND1;MYF5;GAPDH;TBX4;ALDH1A2;SALL1;KRAS;NOTCH2;PDGFRA;CDH1;PDGFRB;KDR;PIK3CA;FGF2;WNT5A;FGF10;CDK2;CDH2;ERBB2;NOTCH1;TCF7L1;WNT1;IHH;NKX6-1;SHH;COL1A2;EN2;TERT;FGF8;FGF13;SOX1;EYA1;POU3F3;PAX7;BMP2;BMP7;IGF2;CHD7;ACTA2;FGFR2;HOXB3;ROBO2;CDKN2A;DLX6;VIM;EMX2;AKT1;YAP1;HOXA3
TBX20	CDH17;COL1A1;CCND1;GAPDH;TGFB3;KRAS;NOTCH2;PDGFRA;CDH1;PDGFRB;KDR;FGF2;WNT5A;FGF10;CDH2;ERBB2;NTRK2;NOTCH1;WNT1;IHH;ALB;SHH;AXIN2;IGF1;CXCL8;CASP3;FGF8;FGF13;GSK3B;MMP9;SRC;PAX7;BMP2;CXCL12;BMP7;ITGB1;CDC42;IL6;CXCR4;IGF2;ACTA2;FGFR2;CDKN2A;NTRK1;AKT1;PECAM1;ACTG1;GFAP;NCAM1;FGF1
TBX21	CFTR;HMOX1;TIMP1;IL2;CCND1;IFNG;IL4;IL5;CCNB1;ICAM1;ERBB2;IFNA1;CCR5;TLR3;CXCL10;CXCL8;TERT;PTGDR2;CTSB;FCGR2B;PTGS2;CD2;MMP9;IL2RA;MVP;CXCL1;IL6;CXCR4;TOP3A;CCL5
TBX3	CCND1;CDKN1B;IFNG;GAPDH;DLL4;CCNB1;CCND2;CDH1;ICAM1;CDK2;ERBB2;TNFRSF10B;CDKN2B;NOTCH1;BAX;COL1A2;WRN;HSPA4;CDC25A;CXCL8;TERT;CCAR2;CASP3;CFLAR;KLK3;NQO1;HSPA5;CFH;PTGS2;MCL1;MMP9;CDK1;IL6;SHC1;NDRG1;CDKN2A;VIM;AKT1;HYOU1
TBX5	CDH17;COL1A1;GAPDH;SALL1;PLVAP;LYVE1;PDGFRA;VWF;CDH1;PDGFRB;FLT4;KDR;FGF2;FGF10;ITGA9;ICAM1;NRP1;CDH2;NOTCH1;LHCGR;ALB;EMCN;NOS3;CASP3;AQP1;CACNB2;FGF13;EPHB4;PLXNA4;NRP2;PLXNA2;MMP9;TIE1;ENG;SRC;BMP2;TEK;CXCL12;IL6;LDB3;ACTA2;CDKN2A;ACTN2;AKT1;PECAM1;GJA5
TCF12	CDH17;IL2;CCND1;KITLG;MYF5;GAPDH;SCRT2;CCNB1;BHLHE40;NOTCH2;PDGFRA;CDH1;PDGFRB;FGF2;WNT5A;SMARCC2;CDH2;ERBB2;CCNA2;NOTCH1;SLC6A1;WNT1;NKX6-1;T;SHH;RAD21;NHLH1;BCL2L1;AXIN2;ERBB4;RET;SMC3;DNTT;PAX7;KDM6A;HES5;BMP2;TBX6;BMP7;KDM1A;CDC42;CHD7;ACTA2;FGFR2;MYSM1;SMAD5;AKT1;ACTG1;TEAD2;CHD1
TCF3	CCND1;GAPDH;SEMA6A;CDH1;BIRC5;CTLA4;KLK3;CR2;GADD45A;CCL7;NRCAM;SPP1;MYCBP;CYLD;BBC3;CLDN2;ELANE
TCF4	TXN2;TIMP1;CCND1;CDKN1B;GAPDH;FST;CDH1;FGF2;SOD1;ALPI;DEFA6;BIRC5;FADD;CTLA4;CXCL8;CASP3;CFLAR;CASP2;DEFA5;PLD1;CASP8;CLDN7;CNTNAP2;PTGS2;CASP7;MMP9;NRCAM;HSPD1;IL6;CXCR4;CYLD;CDKN2A;CLEC4C;CLDN2;VIM;ELANE
TCFL5	LCP2;IL2RB;CD38;IL2;IL10RA;CD69;IFNG;GAPDH;IL4;KLRK1;HCST;CCR7;CD68;TYROBP;ICAM1;IFNA1;CCR2;CCR5;ALB;CSF2;CTLA4;CXCL10;CXCL8;PDCD1;CD5;FCGR2B;TLR9;CD3E;CD247;CXCL9;TLR1;TAGAP;FCGR1A;CD2;MMP9;SRC;SYK;CYBB;IL2RA;LILRB2;IL6;CXCR4;ITGAM;AKT1;PECAM1;VAV1;CCL5;NCAM1;BTK;CD48
TEF	COL1A1;CCND1;GAPDH;IL5;IAPP;KRAS;CCND2;CDH1;FGF10;ICAM1;ERBB2;FABP2;STAR;NTRK2;NOTCH1;ALB;NOS3;CYP7A1;BCL2L1;IGF1;CXCL8;CASP3;LEP;GSK3B;HSP90AA1;FCGR2B;PTGS2;MMP9;SGPL1;SRC;BMP2;SUMO1;IL6;CDKN2A;CYP2E1;AKT1;ACTG1;GFAP;HAMP
TFAP2A	CFTR;HMOX1;COL1A1;SULT1E1;CD82;LNPEP;KRT5;CCNB1;CDH1;MCAM;ERBB2;GUSB;F2R;IMPDH2;GPX4;HTT;KISS1;PTGS2;ECM1;MMP9;SPRY2;TH;GALNT3;PVR;ADM;SOD2;HSD17B1;POLD2;ADRA2B
TFAP2B	CFTR;HMOX1;MYH9;COL1A1;CD82;CCND1;IFNG;GAPDH;KRT5;KRAS;CCNB1;CDH1;MCAM;CDH2;ERBB2;NOTCH1;ALB;IGF1;GUSB;TERT;CASP3;TYMS;F2R;HSP90AA1;CTSB;HTT;MTOR;KISS1;PTGS2;ECM1;CD2;FMR1;MMP9;SRC;SPRY2;EXT1;GALNT3;MVP;IL6;CXCR4;PVR;CDKN2A;SOD2;AKT1;HSD17B1
TFAP2C	TIMP1;COL1A1;SULT1E1;CCND1;GAPDH;LTF;GSTM3;EMP1;CCND2;CDH1;CSTA;CDH2;ERBB2;SOD1;HPGDS;ALB;ALDH1A1;ANGPTL4;KRT16;IGF1;CXCL8;TERT;LGALS7B;KLK3;CLU;A2M;MDH2;HSP90AA1;CTSL;CTSB;ALDH3A2;ANXA2;RET;PTGS2;ECM1;NSDHL;MMP9;ANXA1;LGALS7;AFP;IL6;IGF2;SERPINB2;KRT4;AKT1;HSD17B1;EPHX1
TFAP4	CFTR;CSNK2A1;TIMP1;CCND1;IFNG;GAPDH;LNPEP;YWHAH;NOTCH2;PDGFRA;CDH1;CSNK2A2;FGF2;SLC12A7;CDH2;ERBB2;NOTCH1;TCF7L1;BAX;ALB;SHH;YWHAG;DNMT3B;EYA1;FUT4;SLC17A9;BEX1;YWHAB;YARS;CLCN5;TNFRSF1B;KDM6A;PTPRD;YWHAQ;PPP2R2B;SPP1;YWHAZ;SLC12A5;FGFR2;CDKN2A;DICER1;SOD2;AKT1;GFAP;YAP1;PLP1;REC8;SALL2
TFCP2	IL2RB;PDHX;KRT12;CDH1;ITGA5;CAMP;IGF1;CD14;FGA;TERT;VEGFB;KLK3;TYMS;A2M;GSK3B;PDGFA;WTAP;CDC73;PODXL;NPHS1;TH;SPP1;ITGB1;GCG;IGF2;CIAO1;NDRG2
TFDP1	MAPK1;RBX1;CCND1;CDKN1B;GAPDH;SKP1;CCNA1;KRAS;CCNB1;MCM6;CDK2;ERBB2;CCNA2;NOTCH1;BUB1B;RAD21;PLK1;RRM1;BIRC5;BUB1;CDC25A;FEN1;PRKDC;AURKB;CCNG2;SMC1A;CUL1;SUV39H1;SMC3;ASPM;PLK3;CDC20;RBBP4;CUL4A;DCAF10;PCNA;SUMO1;RFC4;HELLS;FZR1;CDK1;CDC7;ACTL6A;WEE1;CDK3;CDKN2A;CDC27;DICER1;AKT1;MCM3
TFDP3	CCND1;PIN1;CCNB1;DRAM1;DAPK2;KDR;MAP1LC3B;ATAD2;TLR3;PLK1;RRM1;BIRC5;TERT;AURKB;TYMS;FMN2;HSPA5;ULK1;RRP1B;MCPH1;ERCC5;MYH10;RRM2;RNF2;MCL1;ATG5;CASP7;DIRAS3;KIF2C;MCM8;PCNA;FANCA;ECT2;CDK1;MAPK8;GINS3;BBC3;CDKN1C;NELL2;FHIT;CDKN2A;PEG10;CTSV;APAF1
TFEB	MAPK1;IL2;CCND1;KITLG;IFNG;GAPDH;IL4;CDH1;FGF2;CDK2;CDH2;ERBB2;NOTCH1;TJP1;ALB;RHO;SLC45A2;CSF2;SHH;IGF1;HSPA4;CTLA4;CXCL8;CASP3;CCNG2;TUBB3;GSK3B;LAMP1;HSP90AA1;MTOR;PTGS2;MMP9;SRC;TH;TYRP1;AFP;IL6;DCT;PMEL;CDKN2A;NTRK1;PRAME;AKT1;ACTG1
TOB1	IL2;CCND1;CD69;IFNG;GAPDH;IL4;IL5;CCR7;CD68;KRAS;CDH1;IL7;FGF2;ICAM1;ERBB2;IFNA1;NOTCH1;CCR2;CCR5;ALB;TLR3;CSF2;BCL2L1;IGF1;CTLA4;CXCL10;CXCL8;CASP3;CSF1;HSP90AA1;FCGR2B;TLR9;MTOR;TLR1;PTGS2;MMP9;SRC;SYK;IL2RA;CXCL1;CXCL12;IL6;CXCR4;MYD88;ITGAM;AKT1;PECAM1;ACTG1;CCL5;NCAM1
TP53	MAPK1;IL2;CCND1;IFNG;GAPDH;IL4;CAT;KRAS;CCNB1;CDH1;PIK3CA;FGF2;ICAM1;CDK2;CDH2;ERBB2;CCNA2;NOTCH1;ALB;PLK1;MAP2K1;BCL2L1;IGF1;HSPA4;CXCL8;TERT;CASP3;PRKDC;HSPA5;GSK3B;HSP90AA1;MTOR;PTGS2;MMP9;SRC;KDM6A;SUMO1;CDK1;YWHAZ;CDC42;IL6;CXCR4;ACTA2;CDKN2A;NTRK1;DICER1;UBC;AKT1;ACTG1;POLR2A
TP73	MAPK1;CCND1;CDKN1B;GAPDH;UBE3A;KRAS;CCNB1;CCND2;CDH1;PIK3CA;CDK2;ERBB2;CCNA2;CDKN2B;NOTCH1;HSPA9;PLK1;BIRC5;BCL2L1;HSPA4;TERT;CASP3;AURKB;STK11;CUL1;CASP9;HSP90AA1;CASP8;MTOR;PTGS2;MCL1;GADD45A;XIAP;MMP9;CDC20;SRC;KDM6A;SUMO1;CDK1;MAPK8;CDC42;IL6;IGF2;CDKN2A;DICER1;UBC;APAF1;AKT1;ACTG1;YAP1
TRAF6	TXN2;TIMP1;IL2;CCND1;IFNG;GAPDH;IL4;TNFSF10;TICAM1;ICAM1;ERBB2;IFNA1;BAX;ALB;TLR3;CSF2;FADD;BCL2L1;CTLA4;CXCL10;CXCL8;CASP3;CFLAR;CASP2;CD6;CLEC4G;CASP8;CLDN7;TLR9;PTGS2;CASP7;MMP9;SRC;HSPD1;MAPK8;IL6;CXCR4;MYD88;AKT1;CCL5
TRERF1	LCP2;IL2RB;CD38;IL2;IL10RA;CD69;IFNG;IL4;TNFSF10;CCR7;CD68;TYROBP;ICAM1;ERBB2;IFNA1;CCR2;CCR5;TLR3;CSF2;CLEC7A;CTLA4;CXCL10;CXCL8;CX3CR1;FCGR2B;TLR9;CD247;CXCL9;TLR1;NCF2;FCGR1A;CD2;SYK;CYBB;LILRB4;LILRB2;IL6;CXCR4;ITGAM;HCK;PECAM1;CCL5;ALOX5AP;NCAM1;BTK;CD48
TRIM16	CCND1;PIN1;CCNB1;DRAM1;KDR;PTPRO;ATAD2;TLR3;PLK1;RRM1;BIRC5;TERT;AURKB;TYMS;FMN2;HSPA5;ULK1;RRP1B;MCPH1;ERCC5;MYH10;RRM2;RNF2;MCL1;ATG5;CASP7;DIRAS3;KIF2C;MCM8;PCNA;FANCA;ECT2;CDK1;MAPK8;BBC3;CDKN1C;NELL2;FHIT;CDKN2A;PEG10;CTSV;VIM;APAF1
TRRAP	MAPK1;CCND1;CDKN1B;IFNG;GAPDH;KRAS;NOTCH2;PDGFRA;CCND2;CDH1;PDGFRB;KDR;PIK3CA;FGF2;WNT5A;CDK2;CDH2;ERBB2;CCNA2;CDKN2B;NOTCH1;ALB;SHH;MAP2K1;BCL2L1;IGF1;HSPA4;CXCL8;TERT;CASP3;TUBB3;FGF13;GSK3B;HSP90AA1;MTOR;PTGS2;MMP9;SRC;YWHAZ;CDC42;IL6;CXCR4;IGF2;FGFR2;CDKN2A;NTRK1;DICER1;AKT1;ACTG1;YAP1
TWIST1	MAPK1;TIMP1;IBSP;CCND1;APOC3;CDKN1B;IFNG;CDH1;ICAM1;ERBB3;CDH2;PTH;LHCGR;IHH;CYP7A1;KLK3;F2R;MMP1;DNMT3B;KLF17;CTPS1;PLAU;SRPX;ITGB1;IGF2;CDKN1C;ELANE;VEGFC
TWIST2	CDH17;DCN;COL1A1;CCND1;GAPDH;TGFB3;KRAS;PDGFRA;CDH1;PDGFRB;KDR;FGF2;WNT5A;FGF10;CDH2;ERBB2;NOTCH1;WNT1;IHH;ALB;SHH;COL1A2;MMP3;AXIN2;IGF1;CASP3;FGF8;FGF13;GSK3B;MTOR;MMP9;SRC;PAX7;BMP2;SPP1;CXCL12;BMP7;ITGB1;CDC42;IL6;CXCR4;IGF2;ACTA2;FGFR2;CDKN2A;VIM;AKT1;PECAM1;ACTG1;YAP1
UPF1	PABPN1;PRPF19;GAPDH;DDX55;DDX49;RBM25;EIF4A3;RPS3;EIF4A1;CCT3;UBXN7;TRA2A;KIAA1429;CCT2;HSPA4;PCBP1;DDX23;DDX10;CNOT1;EIF4A2;NCBP2;HSP90AA1;PUM2;EEF1A1;SNRPD2;DDX21;HNRNPAB;DHX9;NCBP1;HNRNPK;EXOSC10;XRN2;KDM6A;POLR2B;DDX1;SUMO1;HNRNPA3;CCT4;EFTUD2;TIA1;DDX46;TRA2B;HELZ2;DICER1;HNRNPC;AKT1;SNRNP70;DDX6;POLR2A;HNRNPDL
USF1	TCN2;HMOX1;MYH9;IFNG;CCNB1;TERT;TYMS;PKLR;CTSB;PTGS2;CD2;FMR1;SERBP1;MVP;CXCR4;SLC16A1;TOP3A;APOA5
USF2	CFTR;HMOX1;MYH9;CCND1;CCR7;STAR;TERT;CXCR2;PKLR;CTSB;PTGS2;CD2;FMR1;CA9;CXCR4;TOP3A;APOA5;HSD3B2
UTF1	MAPK1;CCND1;CDKN1B;GAPDH;KRAS;CCNB1;CCND2;CDH1;KDR;PIK3CA;FGF2;CDK2;CDH2;ERBB2;CCNA2;CDKN2B;NOTCH1;ALB;SHH;PLK1;MAP2K1;BCL2L1;IGF1;HSPA4;CXCL8;TERT;CASP3;HSPA5;GSK3B;STK11;HSP90AA1;CASP8;MTOR;PTGS2;MCL1;MMP9;SRC;KDM6A;CDK1;MAPK8;CDC42;IL6;CXCR4;CDKN2A;NTRK1;DICER1;UBC;AKT1;ACTG1;YAP1
VDR	MAPK1;COL1A1;IL2;CCND1;IFNG;GAPDH;IL4;CAT;APOE;KRAS;CDH1;KDR;FGF2;ICAM1;CDH2;ERBB2;NOTCH1;ALB;CSF2;SHH;NOS3;MAP2K1;BCL2L1;IGF1;HSPA4;CXCL8;CASP3;LEP;GSK3B;HSP90AA1;MTOR;PTGS2;MMP9;SRC;KDM6A;SPP1;MAPK8;CXCL12;ITGB1;CDC42;IL6;IGF2;MYD88;ACTA2;CDKN2A;DICER1;ITGAM;AKT1;ACTG1;CCL5
VHL	RBX1;CCND1;CDKN1B;GAPDH;SKP1;KRAS;CDH1;CUL3;FGF2;ERBB2;NOTCH1;FBXW7;HPGDS;ALB;PLK1;MAP2K1;BCL2L1;IGF1;HSPA4;CXCL8;CASP3;PKM;TUBB3;HSPA5;GSK3B;STK11;CUL1;HSP90AA1;MTOR;PTGS2;MMP9;PGK1;SRC;CUL4A;HSPA1A;KDM6A;SUMO1;CDC42;IL6;CXCR4;SLC2A1;CDKN2A;NTRK1;UBC;CUL2;LDHA;SOD2;AKT1;EGLN2;POLR2A
WT1	IL2RB;CDH1;ICAM1;CAMP;CXXC5;IGF1;CD14;TERT;VEGFB;KLK3;TYMS;A2M;GSK3B;PDGFA;WTAP;CDC73;PTGS2;PHGDH;PODXL;NPHS1;TH;SPP1;IGF2;CDKN1C;CIAO1;NDRG2;NCAM1
WWP1	MAPK1;HMOX1;CCND1;GAPDH;KRAS;PDGFRA;CDH1;PDGFRB;KDR;PIK3CA;FGF2;ERBB3;CDH2;ERBB2;CDKN2B;NTRK2;NOTCH1;ALB;SHH;MAP2K1;BCL2L1;IGF1;CXCL8;CASP3;GSK3B;HSP90AA1;ERBB4;EPHA2;NTRK3;MTOR;MMP9;SRC;GRB2;CDK1;CDC42;IL6;CXCR4;FGFR2;CDKN2A;NTRK1;AKT1;ACTG1;GFAP;NCAM1
XBP1	MAPK1;IL2;CCND1;IFNG;GAPDH;IL4;CAT;CANX;APOE;KRAS;EIF2S1;CDH1;FGF2;ICAM1;ERBB2;SOD1;NOTCH1;ALB;CSF2;HSPA9;HSP90B1;BCL2L1;IGF1;HSPA4;CXCL8;CASP3;CALR;HSPA5;GSK3B;P4HB;HSP90AA1;CASP8;MTOR;PTGS2;MMP9;SRC;HSPA1A;ISG15;SQSTM1;MAPK8;IL6;CXCR4;MYD88;ERN1;CDKN2A;DICER1;ITGAM;SOD2;AKT1;ACTG1
XPC	CCND1;GAPDH;DLL4;LAMTOR5;CDH1;PIK3CA;FGF2;ICAM1;TNFRSF10B;NOTCH1;BAX;COL1A2;WRN;HSPA4;TERT;CCAR2;CFLAR;LEP;CASP2;KLK3;NQO1;TUBB3;CFH;MCL1;MMP9;PLAU;XPA;CA9;SETD2;CXCR4;SHC1;NDRG1;LDHA;VIM;HYOU1
XRCC5	MAPK1;TIMP1;IL2;CCND1;IFNG;GAPDH;IL4;TNFSF10;CCR7;TICAM1;KRAS;CCNB1;CDH1;KDR;FGF2;ICAM1;CDK2;ERBB2;IFNA1;NOTCH1;ALB;CSF2;MMP3;IGF1;CXCL10;CXCL8;CASP3;MMP1;HSP90AA1;MTOR;PTGS2;MMP9;SRC;LILRB4;LILRB2;CDK1;IL6;CXCR4;CDKN2A;AKT1;ACTG1;CCL5
XRCC6	CFTR;TIMP1;CCND1;IFNG;GAPDH;IL4;TNFSF10;CCR7;TICAM1;KRAS;CCNB1;CDH1;FGF2;ICAM1;CDK2;ERBB2;IFNA1;NOTCH1;ALB;TLR3;MMP3;CXCL10;CXCL8;CASP3;MMP1;HSP90AA1;PTGS2;CASP7;MMP9;SRC;EDN1;IL2RA;LILRB4;LILRB2;CDK1;IL6;CXCR4;AKT1;CCL5
YY1	CFTR;IFNG;IL4;IL5;VWF;ERBB2;TNFRSF10B;STAR;CCR5;COL1A2;VEGFB;HSPA5;PEG3;SLC26A3;ERCC5;FCGR2B;INO80;GBP1;PCNA;KIR3DL1;HLA-DRA;LSS;SNRPN;CXCR4;TOP3A;TDO2;HSD3B2
ZBTB16	MAPK1;IL2;CCND1;KITLG;CDKN1B;IFNG;GAPDH;IL4;CCNB1;CCND2;CDH1;PIK3CA;FGF2;WNT5A;CDK2;CDH2;ERBB2;CCNA2;NOTCH1;ALB;CSF2;SHH;BCL2L1;IGF1;HSPA4;CTLA4;TERT;CASP3;DNMT3B;HSP90AA1;PASK;MTOR;PTGS2;SRC;SYK;KDM6A;CDK1;CXCL12;KDM1A;IL6;CXCR4;ACTA2;CDKN2A;NTRK1;DICER1;ITGAM;AKT1;PECAM1;ACTG1;NCAM1
ZBTB17	MAPK1;CCND1;CDKN1B;YWHAH;CCND2;CUX2;CUL3;PRDM5;CDK2;ZNF45;CCNA2;CDKN2B;TCF7L1;NACC1;ZNF585A;ZNF91;SGK494;XPO6;ZNF680;MAPK7;HSP90AA1;EPHA2;ZNF429;PASK;ZNF675;ZNF521;BAG3;CHD6;RBBP4;KDM5C;DCAF10;KDM6A;BCOR;DVL1;YWHAQ;STK38L;EP400;ZNF493;ZNF287;ZNF197;CDYL;KDM1A;CAPZB;CDKN2A;ZBTB20;ZFP62;BAZ2A;CHD9;DYRK1B;ZNF107
ZBTB7A	SLC2A3;CCND1;BATF3;NTS;CSTA;STAR;MMP3;SOX7;BCL2L1;CXCL8;ERCC4;CLU;HSPH1;NQO1;PKM;MMP1;OXTR;CASP9;CYP1A2;EZR;PTGS2;MMP9;PLAU;CDKN2A
ZEB1	CCND1;CDKN1B;IFNG;GRHL2;SEMA6A;CCND2;CDH1;FCER2;LAMC2;FGF2;CDK2;ERBB2;CDKN2B;COL1A2;KRT16;ABCA3;BCL2L1;SPRR1B;KLK3;ANGPT2;GYPA;PTGS2;GADD45A;MMP9;SUMO1;SPP1;VIM;AKT1
ZEB2	DCN;CCND1;IFNG;GAPDH;GRHL2;CCNB1;SEMA6A;CCND2;CDH1;LAMC2;CDK2;CDH2;CCNA2;CDKN2B;NOTCH1;CCR5;ITGA5;ALB;DNMT3B;GADD45A;MMP9;ANGPTL2;KDM6A;TPM2;SUMO1;SPP1;CDK1;CXCL12;CXCR4;NDRG1;CDKN2A;DICER1;VIM;AKT1;YAP1
ZFHX3	CDH17;DCN;EEF1A2;IL2;CCND1;IFNG;GAPDH;IL4;IL5;KRT5;KRAS;NOTCH2;CDH1;KDR;FGF2;ICAM1;CDH2;ERBB2;NOTCH1;ALB;TLR3;IL3;CSF2;SHH;MAP2K1;IGF1;GUSB;HSPA4;CTLA4;CXCL8;CASP3;HSPA5;GSK3B;FUT4;PTGS2;MMP9;SRC;SPP1;AFP;IL6;CXCR4;CDKN2A;ITGAM;AKT1;PECAM1;ACTG1;ELANE;CCL5;MUC5AC
ZFP36	MAPK1;IL2;CCND1;APOC3;GAPDH;TGFB3;CCR7;CDH1;PIK3CA;FGF2;CDKN2B;BAX;CXCL8;TERT;LEP;KLK3;PDGFA;PLAU;SDHB;BAMBI;CA9;EDN1;CXCL12;IL6;SETD2;CXCR4;SERPINB2;ACTA2;SLC2A1;AGTR1;LDHA;VIM;AKT1
ZHX2	CDH17;CCND1;CDKN1B;IFNG;GAPDH;CCNB1;CDH1;KDR;ERBB2;CCNA2;FABP1;ALB;IGF1;TM4SF1;DLK1;CYP1A2;APOD;OCLN;ACAT2;CSRP1;MMP9;UGT1A7;BMP2;CDK1;AFP;IL6;ACTA2;AKT1
ZIC1	TIMP1;CCND1;IL5;PMPCB;NTS;CSTA;MAP1LC3B;ERBB2;IL3;KIAA1429;CASP3;CASP2;CLU;NQO1;TUFM;CASP9;PTGS2;TMEM56;GADD45A;XIAP;HSPD1;TSN;PDCD10;IL6;TOMM40;EIF3M;NUP37;APAF1;KCNC2;RPS15;CCL5;TLCD4-RWDD3;BCL2L13
ZMYND11	IL2;CCND1;IFNG;GAPDH;IL4;CAT;CD68;APOE;KRAS;VWF;CDH1;KDR;FGF2;ICAM1;ERBB2;IFNA1;NOTCH1;CCR5;ALB;TLR3;CSF2;BCL2L1;IGF1;HSPA4;CTLA4;CXCL10;CXCL8;CASP3;LEP;CSF1;HSP90AA1;TLR9;MTOR;PTGS2;MMP9;SRC;SYK;CXCL1;CXCL12;CDC42;IL6;CXCR4;MYD88;CDKN2A;ITGAM;AKT1;PECAM1;ACTG1;CCL5;NCAM1
ZNF143	OTC;AHCY;GAPDH;TPI1;EHHADH;UMPS;IREB2;ERBB2;BUB1B;PCYT1A;CCT3;FABP1;UBXN7;CCT2;GPD1;ECI1;AGXT;GPD2;ACO1;PSMC5;GYS1;SHMT1;UGDH;PCK1;TALDO1;HMGCS1;HSPA5;ACSL5;SCD;ALDH18A1;PSMB2;FPGS;YARS;CRLS1;PRDX4;DUT;POLR2B;GART;PISD;CCT4;CBSL;LOC102724560;GK;GPI;SLC2A1;MYSM1;ACSL1;RAN;HADH
ZNF202	ACOT8;ABCD1;CCND1;GAPDH;EHHADH;CAT;LIPE;KRT5;KRAS;CDH1;ABCB11;ERBB2;ACOX1;CYP7A1;ECI1;AGXT;TERT;KLK3;MDH2;CS;ALDH3A2;ACSL5;ABCG1;ACAT2;ABCD3;SCD;ACADM;SDHB;ACOT7;HAO1;ACSL6;AMACR;KRT18;FABP6;AFP;CDYL;IDH1;ACSF2;CROT;SLC2A1;CDKN2A;ACSL1;FKBP5;LDHA;VIM;AKT1;ABCG4;HAO2
ZNF217	CCND1;GAPDH;PFKFB4;TGFB3;CCR7;CDH1;PIK3CA;FGF2;BAX;TERT;VEGFB;LEP;KLK3;BID;TUBB3;ALAS2;WASF3;PTGES;ASS1;PLAU;PGK1;SDHB;RECK;CA9;EDN1;ALDOA;CXCL12;SETD2;CXCR4;MICA;SLC2A1;FAM162A;AGTR1;PFKFB3;LDHA;VIM;ALOX5AP
ZNF300	IL2;CCND1;CDKN1B;IFNG;GAPDH;IL4;APOE;KRAS;CCND2;CDH1;KDR;FGF2;ICAM1;ERBB2;CCNA2;IFNA1;NOTCH1;BAX;ALB;CSF2;BCL2L1;IGF1;HSPA4;CTLA4;CXCL8;TERT;CASP3;HSP90AA1;CASP8;MTOR;PTGS2;MMP9;SRC;SYK;CYBB;SPP1;MAPK8;CXCL12;CDC42;IL6;CXCR4;CDKN2A;NTRK1;DICER1;ITGAM;AKT1;PECAM1;ACTG1;NCAM1
ZNF410	TIMP1;COL1A1;IL2;CCND1;IFNG;GAPDH;IL4;CD68;APOE;KRAS;VWF;CDH1;PDGFRB;KDR;FGF2;ICAM1;CDH2;ERBB2;NOTCH1;ALB;CSF2;MMP3;IGF1;CTLA4;CXCL10;CXCL8;CASP3;LEP;FGF13;MMP1;CSF1;MTOR;PTGS2;MMP9;PLAU;SRC;EDN1;SPP1;CXCL1;CXCL12;ITGB1;IL6;CXCR4;CDKN2A;ITGAM;AKT1;PECAM1;ACTG1;MMP12;CCL5
ZNF444	LRP1;CD93;CD68;APOE;MYO1G;VWF;SCARB1;SCARF1;ICAM1;CCR5;MERTK;ALB;TLR3;CSF2;HSP90B1;CRK;AXL;CLEC7A;HSPA4;LRP8;CXCL10;CXCL8;C1QB;CD209;MARCO;CALR;A2M;HSP90AA1;NLRP3;ANXA2;C5AR1;TLR9;MTOR;TLR1;SRC;SYK;STAB2;CD300LB;CDC42;IL6;MYD88;LYN;ITGAM;HCK;PECAM1;SIGLEC5;FPR1;CCL5;SCARF2;BTK
ZNF76	OTC;SLC25A1;AHCY;GAPDH;TPI1;EHHADH;UMPS;IREB2;PCYT1A;NAGS;CCT3;FABP1;UBXN7;CCT2;GPD1;ECI1;AGXT;GPD2;ACO1;PSMC5;GYS1;SHMT1;UGDH;PCK1;TALDO1;HMGCS1;HSPA5;ACSL5;NSDHL;SCD;ALDH18A1;SGPL1;PSMB2;FPGS;YARS;CRLS1;PRDX4;POLR2B;GART;PISD;CCT4;CBSL;LOC102724560;GK;GPI;SLC2A1;MYSM1;ACSL1;HADH
