# Supplementary material for: Deciphering the Transcription Factor-Dominated Ecosystem During Esophageal Squamous Cell Carcinoma Progression at the Single-Cell Level
Source: Int J Mol Sci. 2026 May 15;27(10):4433. doi: 10.3390/ijms27104433 (PMC13206960; doi:10.3390/ijms27104433)
Supplement: Supplementary file 1 [file ijms-27-04433-s001.zip › Table S3.xlsx]

## Sheet: Table S3.gene sets in GEPs
Cell cycle G2/M checkpoint	MYC targets variant 1	TNFA signaling via NFkB	p53 pathway	Epithelial mesenchymal transition	Oxidative phosphorylation and citric acid cycle	Hypoxia
CDC20	NME2	NFKBIZ	KRT6A	IGFBP7	RACK1	PNRC1
TPX2	TUBA1B	PPP1R15A	IL1RN	LGALS1	ATP5MC2	NDRG1
CENPF	RANBP1	CCNL1	PERP	TNFRSF12A	ATP5F1E	ZFAS1
CCNB1	RAN	IRF1	KRT17	CTSB	ATP5MG	HK2
CCNB2	PFN1	NR4A1	MALL	CAV1	SEM1	EIF4A2
PTTG1	TUBB	JUN	KRT16	CD151	ATP5MC3	BNIP3
HMGB2	LDHB	EGR1	S100A6	TNC	ELOB	ZBTB10
BIRC5	NPM1	ZFP36	KRT6B	CD44	NSD3	VEGFA
UBE2C	PPIA	ATF3	CSTB	LAMC2	ELOC	SNHG7
PLK1	YBX1	JUNB	LGALS3	FL	RAB5IF	KDM3A
TOP2A	UQCRH	BTG2	GJB2	HSP90B1	ATP5MPL	WSB1
NUSAP1	C1QBP	FOSB	NDRG1	ITGB4	ATP5MD	CHD2
KIF20A	ATP5B	BRD2	SLPI	P4HB	ATP5F1B	SNHG8
NUF2	HMGN2	DJB1	ANXA1	PLOD3	SELENOH	GOLT1A
CDKN3	H2AFZ	HSPA1B	SPRR1B	HSPA5	JPT1	ANKRD37
AURKB	CDK4	IER2	SERPINB1	CD59	ATP5MF	SLC25A36
ASPM	ATP5G3	MCL1	ANXA2	CALR	SELENOW	PGF
CC2	RPS26	HSPA1A	CD24	PTRF	ATP5ME	HDAC9
AURKA	PA2G4	FOS	S100A10	PMEPA1	ATP5F1D	BIRC3
CDCA8	EIF5A	MAFF	SBSN	CTSC	BEX3	POLR1D
DEPDC1	PRDX1	UBC	CDKN1A	APP	ATP5PD	EPB41L4A.AS1
HMMR	NDUFAB1	ELF3	JUP	ITGB1	TRIR	UBE2B
CENPA	RPS17	CLDN4	RHCG	SERPINH1	ATP5PF	P4HA1
KIFC1	GSTP1	NFKBIA	S100A14	VIM	RTRAF	BHLHE40
DLGAP5	LSM4	DUSP1	S100A16	C1S	ATP5F1C	PDK1
CDCA3	STMN1	HLA.E	SH3BGRL3	CALU	ATP5MC1	DKK1
NEK2	NDUFA4	KLF4	S100A9	FSTL3	CENPX	FAM210A
MKI67	ATP5G1	PMAIP1	SFN	SRPX	NORAD	KDM7A
SMC4	SLC25A5	TOB1	CD68	GPX1	METTL26	YTHDC1
ECT2	PTMA	PNRC1	IL36G	PRNP	RPL41	CTD.2342J14.6
CENPE	NHP2	TNFAIP3	TMEM40	LM	SMIM26	ZNF292
GTSE1	CCT5	CDKN1A	TMBIM1	MT2A	STMP1	EIF1
KIF23	PSMA7	ZC3H12A	LGALS1	MYDGF	RPS26	RPL29
SGOL2	HMGB1	BAG3	RAC2	C17orf89	NOP53	HILPDA
FAM64A	RPSA	DJA1	TMSB10	TMED9	ATP5IF1	EGLN1
TROAP	DUT	NCOA7	S100A11	MT1E	ATP5PB	NRN1
CKAP2	CYC1	BTG1	SPRR2D	S100A10	SELENOF	ERRFI1
MAD2L1	NME1	IFIT2	SPRR2A	ANO1	RTL8A	MARCKS
KIF4A	BANF1	CX3CL1	SERPINB5	CDC20	RPS27	RPL36
PRC1	NDUFS5	NEAT1	HLA.E	ITGA6	MMP24OS	RNMT
CDCA2	CHCHD2	RND3	S100A8	PLEC	XE	RPL36AL
TACC3	CFL1	SERTAD1	PHLDA1	SLC16A3	COPS9	PRPF39
CDK1	DCTPP1	HERPUD1	CLIC3	SURF4	COX5B	BNIP3L
KIF2C	TK1	IFRD1	LGALS7B	AREG	CYBC1	CIART
HMGN2	PSMB2	DJB4	S100A2	KTN1	HIKESHI	WDR33
BUB1	HNRNPA3	KLF6	NCCRP1	TGFBI	POLR2J3.1	ARF6
HMGB1	TYMS	TAP1	SAT1	LAMA3	RPL39	TGFB2
DEPDC1B	SNRPD1	HSPA5	SPRR2E	LAMB3	FYB1	VAPA
HJURP	MDH2	TIPARP	GJB6	SPHK1	EIF4EBP1	BRSK1
ARL6IP1	SNRPF	RNF213	PDZK1IP1	LGALS3BP	RTF2	FAM162A
NMU	GCSH	MAP3K8	POLD4	PSMA7	OGA	AMOTL2
KIF20B	PRDX2	ZFP36L1	FTH1	ACTN1	RTL8C	ENO2
KIF14	NDUFS6	SOCS3	PIM1	PRKCDBP	SELENOT	RPL30
NCAPH	KIAA0101	ZFP36L2	PRSS22	SERPINE2	JPT2	RPL7
PSRC1	MRPL51	LDLR	KRT75	COL12A1	MRPL58	EGLN3
KP2	PARK7	ZFAND2A	ERO1A	CENPF	REX1BD	HNRNPC
CKAP2L	ERH	TACSTD2	BNIP3	ACTG1	SELENOK	SLC2A1
TUBA1B	PHB	HCAR2	UPP1	NDUFB9	NIPSP2	PRKCH
UBE2T	SNRPE	EGR2	SPRR1A	LRRFIP1	SMIM37	CEBPG
NCAPG	RPLP0	HSPH1	LAMC2	AGTRAP	SELENOP	DST
STMN1	PSMB6	MXD1	C15orf48	HN1	RAMMET	PFKFB3
TTK	HNRNPA1	RSRP1	TMSB4X	PDPN	PTPRC	RICTOR
CKS2	GINS2	HSP90AA1	SDC1	PKM	BUD23	RPL34
PBK	HINT1	VMP1	APOBEC3A	ITGA3	TCEAL9	SNHG12
NUCKS1	CKS1B	TRIB1	RBP1	TUBB6	SELENOS	SOCS2
TUBB4B	POLD2	SQSTM1	CRABP2	PDIA4	ANKRD39	RPS25
CKS1B	GGCT	CEBPD	LYPD3	TENM2	ERG28	DDIT3
RAD21	SNRPG	XBP1	S100A7	ITGB6	AL365205.1	PKN2
BUB1B	ATP5J2	OASL	NDUFA4L2	FXYD5	MCRIP1	RB1CC1
HNRNPA2B1	C14orf2	IFIT3	LDHA	MTDH	LINC02001	CCNT2
KIF22	TAGLN2	CSRNP1	PGLYRP4	NRP2	VIRMA	EIF3E
CENPW	EB1BP2	ICAM1	LCN2	C11orf24	SRP19	ACIN1
H2AFZ	SLC25A39	ZC3HAV1	PGK1	IL7R	INTS11	BCL10
RACGAP1	PSMB3	TNFSF10	SDC4	UBE2S	UFD1	RPL32
KNSTRN	MRPL11	GLUL	TNFRSF12A	LOXL2	SMIM29	ELF3
FAM83D	ATP5E	SKIL	IFI27	CCT5	AC010280.1	LUC7L2
LMNB1	UCHL1	MALAT1	SDCBP2	COX6A1	ETFRF1	GRHL1
NCAPD2	SLIRP	GBP1	DSTN	SLC3A2	PAXX	STC2
GPSM2	C17orf89	RHOB	MMP10	TIGL1	NBDY	KLF5
CDC25B	COX6C	XAF1	PDLIM1	GPC1	AC087623.3	INSIG2
NDC80	SLC25A3	IER3	BNIP3L	ARHGDIA	WASHC3	SI2
CDC25C	RPL6	CTD.3252C9.4	IL36RN	OSMR	LINC00592	CLK3
SPAG5	TXN	HES1	PI3	EFNB1	CD84	CCDC59
HP1BP3	ATP5H	BCL3	ITM2B	KRT14	GSTA1	KMT2E
MIS18BP1	PRELID1	IFIH1	PLAUR	ITGA5	GRK2	MBIP
CEP55	RPS2	PLK3	TACSTD2	SEPW1	NTS	RND3
ARHGAP11A	ATP5J	KLF10	LGALS7	PROCR	AC011632.1	MIR181A2HG
SGOL1	PEBP1	ZFAND5	SULT2B1	HSP90AA1	GPRIN3	DDIT4
BUB3	ENO1	MAFB	VAMP8	S100A2	AL662884.4	LYSMD2
CKAP5	RSEH2A	INSIG1	RAC1	RRBP1	LINC01806	PLIN2
PARPBP	RPS10	GADD45B	ALDOA	PTTG1	PIP4P1	RPS20
HMGB3	MRPS34	CXCL11	C4orf3	BASP1	AC244090.1	2024-03-07
TUBA1C	EEF1B2	CLK1	KRT19	JAG1	CST7	TCEA1
SPC25	RRM2	KLF5	CTSD	CTSD	EVL	HIST1H3F
ARHGAP11B	RPL39L	NR4A2	SLC2A1	NCL	LINP1	EBI3
PIF1	RPS27A	CD55	ATP6V0E1	EF1	UGT2A3	ZNF92
TMPO	APRT	CXCL10	PPDPF	BSG	HCST	ZFP36L1
ANP32E	COX5A	ATP1B1	ACTG1	RPN2	ITGAL	GPLD1
H2AFV	TOMM5	TRIM22	CDA	FAT1	AC012555.1	ANGPTL4
SKA2	PTGES3	STAT1	PKP1	CPA4	LSM1	TNF
KIF11	RPA3	IER5	B2M	OS9	LIMD2	RPS29
HN1	COX8A	REL	CLEC2B	HLA.A	GZMB	STX12
PRR11	APOA1BP	ODF3B	ENO2	KRTCAP2	VPS26C	MTHFD2
FOXM1	PAICS	HSPB8	TMEM159	CAV2	FAM241A	MKNK2
KIF18A	ATP5C1	CITED2	QPCT	PVRL2	PTPA	RAD21
NEIL3	USMG5	WARS	KLK10	SELT	APBB1IP	SRFBP1
IQGAP3	MRPL37	SGK1	MBOAT2	DSP	LINC01980	AK4
NDE1	HPRT1	GCH1	CAPG	PSAP	LINC01287	C1GALT1
OIP5	MCM7	FOSL1	RHOC	PDIA3	CD3D	MYBL1
CASC5	NDUFB2	RAP2B	IL1A	C1R	LRRC75A	HIST1H2BD
DIAPH3	SNRPD2	BBC3	TMEM79	BIRC5	INTS13	FRMD6
ZWINT	FKBP1A	WSB1	CARHSP1	SDC4	RPS28	ETS2
ANLN	CCT7	EPHA2	ODF3B	ATP5H	GZMA	RALGAPA1
UBE2S	SRP9	PTPRK	FXYD5	CKAP4	AC009118.2	RLF
GAS2L3	CCT3	GEM	MYEOV	SLC1A5	AC004982.2	RSL24D1
MND1	PHB2	HLA.C	KRT6C	ARL6IP1	CD96	PTGER4
CALM2	EEF1G	LYPD3	TRIM29	NUCB1	AC015912.3	BAZ1A
RANGAP1	UBE2T	DDX5	DSC2	APLP2	PLPP5	PER3
TNFAIP8L1	TMEM106C	SOCS1	TPM4	TUBA4A	SRGN	RPL14
TUBB	DHFR	CFB	RAET1L	INHBA	AC023157.3	ARID4B
REEP4	COX4I1	OVOL1	CST3	MMP28	UCHL1	PVRL4
KIF15	H2AFV	SLC25A25	PTHLH	ATP1B1	AC106886.5	CFL2
TK1	RPL27	ETS2	RAB25	UPP1	MIXL1	TOMM20
DTYMK	VDAC3	PRRG4	RAB10	ATP5E	LINC01539	PFKFB4
CENPN	C1QB	RAB11FIP1	CCL20	PMP22	SIK1B	C1orf52
MZT1	GMNN	ISG20	PLP2	CTSL	CTAG2	CHMP2B
FAM72B	BOLA3	CYR61	HLA.A	DRAP1	ALOX5AP	C4orf3
MELK	FH	SAT1	SPINT2	DJB11	CEACAM5	SBDS
RRM2	SRM	RSAD2	CLIC1	DYNC1H1	GDA	EIF3H
DBF4	EIF3K	TYMP	YWHAZ	AGPAT2	AFDN	ERO1A
CDCA5	TRIP13	SOD2	TSPAN1	ARPC1B	AC104041.1	WDR45B
POC1A	RPL22	CDC42EP4	KLK7	MSN	IFITM2	G13
HIST1H4C	RFC4	HSPA8	MMP1	IGFBP6	PAG1	KIAA1429
RAD51AP1	NME4	DUSP2	SLAMF9	SPTBN1	NKG7	PTPRK
SKA1	TIMM10	SLC38A2	GPRC5A	GLG1	PRF1	TULP4
SCLT1	TXNDC17	EGR4	ADIRF	PIGT	AL390957.1	ADM
H2AFX	TOMM22	DJB6	TNNT1	ANXA2	AL121832.2	FAM103A1
RAN	ATP5F1	PIM3	FABP5	B4GALT1	CYREN	SESN1
CIT	AHCY	GPRC5A	IVL	GRN	PTPRCAP	COPS2
CEP70	COX5B	SAMD9	PLAU	MKI67	CD52	RPL18A
LSM5	PC	BHLHE40	HLA.DQB1	SSR2	RPS15A	DARS
MXD3	NUDT1	SERPINH1	G15	SLC39A14	RPL35A	TMOD3
TYMS	PSME2	MUC4	ETHE1	SLC7A5	TRBC2	GPI
ILF2	MRPL4	CIITA	HIST1H2AC	PDIA6	AC012645.1	CCDC107
INCENP	HMGN1	SPAG9	PPP1R13L	ANXA5	RPL22L1	SRRM2
CRNDE	TOMM40	RND1	CSTA	DF5	LINC02055	KLHL24
ATAD2	H3F3A	TRA2A	RAB38	LTBR	LAPTM5	NGDN
GGH	PPP1CA	MX1	S100A12	RPN1	CD7	PTPN2
ARHGEF39	GADD45GIP1	KDM6B	TM4SF1	TPM3	NECTIN4	YWHAG
PHF19	RPL4	EMP1	FAM83A	SLC39A7	EIF3J.DT	LDHA
PTMA	CCT2	TNFAIP2	TUBA4A	TYMP	BLOC1S1	RPS8
CALM3	UNG	RBBP6	HLA.C	FSCN1	AC017083.1	MIOS
CENPK	AP2S1	EF1	S100A7A	TAPBP	AC040169.1	PHF3
SHCBP1	TPI1	ITPKC	RNF223	SEC61A1	RGS1	FLRT3
TTF2	ATP5D	PLAUR	MYADM	PLAU	CU633906.2	PNN
STIL	MRPL20	IFITM1	S100P	TPM4	CD3G	TRIM37
HIST1H1B	EIF3I	EGR3	KRT14	SPINT2	C4orf48	SRP54
PLK4	YWHAQ	PELI1	CALML5	CREG2	GATD1	PPIG
SFPQ	NDUFS8	FAM46A	TMEM45A	ENO1	SLC12A5	AC068831.10
BRCA2	ZWINT	MIDN	BIK	HLA.DRB1	SAMD9L	PCMTD1
KIF18B	MCM3	MYO1E	MPZL2	BCAP31	ACP5	ANKRD11
WDR62	PSMB1	EIF5	EMP3	ODF3B	COTL1	TBX3
KIAA0101	HSPE1	IDO1	FXYD3	VCL	CD8A	RIMKLA
FANCI	ILF2	DDIT3	COL17A1	PLOD2	RETREG2	RAB11FIP2
EMC9	SNRPB	NUFIP2	RABAC1	SEMA3C	DDHD2	SPECC1
DKC1	PFN2	PPP1R15B	TGM1	FHL2	CD3E	SLC6A8
HYLS1	SOD1	RARRES3	ZYX	NPM1	AC116407.2	RPL22L1
MORF4L2	NDUFB10	MMP25	WFDC5	EGFL7	UQCR11	GTF2B
ZNF850	RPL23A	H3F3B	KLC3	CLU	DCN	MEF2A
DDX11	MRPS7	GOLGB1	LIMA1	MED10	MAGEA6	MKRN1
RDM1	STRA13	VCP	ATP1B1	NOTCH2	KIAA1551	CXCL2
FBXO5	POLR2G	NEDD9	ZNF385A	SFN	TMA7	NEDD4
G2E3	ATP5A1	SOX9	AHK2	ANXA8	LINC01518	MALAT1
U2SURP	ACP1	APOL6	PRSS3	HTRA1	CGAS	SF3B1
RSRC1	MRPS15	HSPA6	ANXA8	DSC2	CD2	LINC01144
TMEM97	ADSL	SECTM1	CD59	RPS21	SLC22A31	LINC00493
HSP90B1	STOML2	UBD	ACTB	LUM	PLA2G16	UPP1
SYNCRIP	UQCRQ	PRSS22	LMTK3	DSG3	SLC6A15	WASF2
SAPCD2	HMGA1	SDC4	TREM1	ADAM15	BAG4	POTEF
ZGRF1	NQO1	HBEGF	DF5	LDHA	P1L1	RPL37
MSLN	SSRP1	CFLAR	ARPC3	PRELID1	AL033384.1	RPS16
UBXN11	SDHC	HCAR3	TUBB2A	CLDN1	AC016831.1	RPAP2
FDFT1	CENPM	TGIF1	IL1R2	SPINT1	MIR4713HG	CSGALCT2
CYC1	PGAM1	KCNQ1OT1	FUT3	LSR	ARHGAP9	RORA
VDAC3	ATP5G2	ID1	TPT1	CYBA	AC078846.1	TARS
CTC.260E6.6	PRDX6	HLA.B	AQP3		AC021242.3	FAM177A1
RBL1	RPL7	RP11.467L13.7	ANXA8L1		AC007365.1	PAPOLA
SSB	APC11	ARC	PPIC		AC103702.2	GPR176
NCL	MINOS1	SYNE2	KLK8		AC020978.5	FAU
RP11.344B5.2	ETFB	DEDD2	CD82		COX8A	TPT1
CCT2	PKM	HLA.A	MYL12A		TRBV27	CSRNP2
AP001347.6	TRMT112	DDX58	IGFL1		GPR174	CCT4
UBA2	RPL35	HSPB1	CHMP4C		FAHD2B	LNX1
EVPLL	HSPB11	GBP4	LOX		AC015819.2	WAC
ATP5G3	TPM3	SLC20A1	TMEM45B		SERPINB12	PRRC2C
PNN	PRDX3	DUSP5	TYMP		RAB6B	NBPF12
PAF1	HNRNPA2B1	SOX4	ANXA3		AL136454.1	EAPP
TRIM7	DTYMK	TAF7	IRF6		TRBV28	SNX6
CTC.444N24.6	AURKAIP1	MAP1LC3B	SHISA4		TPRG1	TNFAIP3
ATP2A1	VDAC1	ADRB2	LEMD1		CORO1A	CTD.2033D15.3
ERC2	CENPU	RTP4	THEMIS2		AC004241.1	PPP1R15A
MTDH	POLR2L	DENND2C	F3		PF4V1	SH3BP4
PRR19	UQCC2	BCL10	KRT80		PRAG1	KLF6
ABCC5	ATP5L	TMEM41A	PRNP		CAMTA1.DT	PTP4A1
FUS	ERI3	SPINT1	TAX1BP3		FAM135B	PCBP1
PRR15L	TUFM	ID2	CAP1		C2orf71	AC007285.6
RP11.10L12.4	SNRNP25	CEBPB	IL23A		AC078883.2	NIFK
TJP3	FARSB	IRF6	PRSS8		CDH15	FNBP1L
BTBD8	RPS7	SNHG12	KLK11		DOCK8	PRELID2
HAUS5	TFDP1	CHRD	FHL2		DDX60L	FXR1
DSC3	RPS14	RIPK2	NPC2		CXCL13	KIAA1033
IFI6	SIVA1	ZNF267	GJB3		AC009961.1	UNC5B
TCP1	MTCH2	TICAM1	LY6D		LINC02014	CEBPD
IMPDH2	TMEM14A	NUAK2	PHLDA2		SCO2.1	PTHLH
ZFP2	A10	GRM8	TAGLN2		GPR171	PHF21A
GTF3C5	RPS23	DDX60	CDCP1		SEMA4C	ARRDC3.AS1
ACAP2	C16orf13	HEXIM1	CD99		GSTA2	MSS51
MB	SIGMAR1	DSP	GLIPR1		TMEM14A	RP11.400K9.4
DSG3	CCT6A	FNDC3B	EMP1		AKAP5	RPL18
KHDRBS1	PSMB5	ARHGEF5	MSN		PRKDC	CA
AFG3L2	LSM2	FUS	SEC61G		AC008040.5	SIRPB2
GCLM	TCEB2	CDH1	HEPHL1		RPL24	PPP1R2
ZNF793	NGFRAP1	UGCG	IFNGR2		AL133215.2	PMAIP1
ACTN4	LSM5	B3GNT5	EGLN3		AL662796.1	CH17.373J23.1
HLA.F	PSMA3	SLC38A4	CIB1		AC109460.1	PCDHB13
ZNF844	ACAT2	TSC22D1	SQRDL		FETUB	PRR19
RCN2	FEN1	MACF1	BHLHE40		AC092747.4	PDCD10
IFITM1	TUBG1	TMEM165	DEFB1		SLC12A5.AS1	SRRM1
IFIT1	RFC2	DJA4	RSE4		AL590399.1	RAET1L
ATP5A1	MDH1	ERRFI1	TNFSF10		AC138969.1	LINC01415
HSPD1	NDUFB3	PML	CD9		LCK	RP11.94A24.1
PSMD5.AS1	GAPDH	ADGRF1	MYL6		KLRC3	SRRM2.AS1
CALR	CSRP2	XRN1	DST		AC010503.1	FAM132B
MTX2	PSMC5	EHF	IL32		GPR160	PLCE1
PARP9	NEDD8	B4GALT1	ISG20		AL096865.1	RPS13
AKR1C1	SHMT2	RBM39	NIPAL4		AL356234.2	KCTD11
V1	MAD2L1	ANKRD12	HOPX		AL732437.1	TPD52
PSMB8	CYCS	PVRL4	SDR16C5		GNLY	SLK
MX1	PRMT1	AMD1	HLA.DPA1		TSPAN8	RAB2A
LTBP4	TALDO1	LPAR6	IGFBP3		ASIC4	RPS28
HNRNPC	CENPN	HOOK2	NINJ1		FAM239B	CDRT4
SIPA1L3	TIMM13	ID4	HLA.DRB1		AC068580.2	MLLT3
NPM1	RBM3	ZNF750	CTSC		AC007220.1	DUSP6
GCLC	THOC3	NFKBID	CLDN4		AC018845.3	DUSP5
PDIA3	FBL	F11R	TM4SF19		MS4A15	SH3GLB1
ITGA6	RPS12	ISG15	CFLAR		LAT	RANBP2
LPAR6	PSMD11	C8orf4	NRN1		DDIT4.AS1	GPNMB
IFI44L	SHFM1	EZR	CD151		CD8B	MFAP1
TKT	NDUFB9	PLK2	YIPF3		LINC02327	EIF3A
PSMB9	BIRC5	LINC00511	CLTB		UGT2B7	APOA1
HSP90AA1	DNPH1	GABARAPL1	DUSP1		AC063952.4	SCARF1
SON	COA6	POLR2A	SLC16A3		ANO3	ACTG1
PLSCR1	GLRX3	PLSCR1	DHRS7		CD247	CHGB
AKR1C3	COX7C	EIF4A3	CLDND1		C10orf143	SNX3
IFI16	NPM3	ITGB8	RHOD		S100A4	CTA.29F11.1
DJA1	ECHS1	IFITM3	SPAG4		IL1F10	LCLAT1
EPHX1	PSMD8	B2M	HLA.B		AL118558.3	RP11.798M19.6
DARS	C11orf31	PRNP	TMEM91		AC105052.1	TCEB3
PINLYP	RFC5	SLC8B1	C10orf99		JAML	ZNF644
HLA.A	GNB2L1	CD83	RALB		AL049629.2	RPS23
TRIM22	PPA1	SMG1	HSPB1		CPNE3	ZNF649
PTP4A1	CDK1	DTX2	LINC01615		AL606760.1	PCDHGA8
MALAT1	CDT1	CLDN1	KDELR1		AL139384.1	RPL11
VCP	CENPH	EPHA4	PTGES		NRIR	CTN1
NEAT1	C14orf166	TOB2	CXCL17		AC106047.1	RAD23B
LDHB	AKR7A2	ARG2	OPTN		AC245060.5	PVT1
MYH11	RPS3	BAZ1A	SERPI1		TRAV14DV4	USP47
HLA.C	DKC1	PRSS8	PVRL4		AL139246.5	PIP5K1B
HSPA5	ARPC1A	CDC42EP3	SERPINB7		AP005233.2	RP11.386G11.5
B2M	MYL6B	PDLIM5	MYL9		EYS	FNTA
DDX58	FKBP4	KIAA1551	PRDX5		AC008011.2	RPS27
XAF1	ANP32B	UBB	MYL12B		CDK5RAP2	ARGLU1
TAP1	PKMYT1	BCL6	PDLIM4		RMND5A	RPS6
HSP90AB1	CDC123	OAS1	NUPR1		ENTPD1	GRHL3
GSTM3	SAE1	FNBP4	CTSB		FGFBP2	RPL5
BCAP31	CDC45	DUSP10	WIPI1		ARHGDIB	TRIB3
HSPA8	COA4	DDX3X	DMKN		AC093668.3	GORAB
CLDND1	CENPK	PPL	SAA1		RAC2	PIK3R2
CBR1	RPL23	LSR	SELM		APOBEC3G	GULP1
IFITM3	NIT2	SON	PDLIM7		LCE3E	TEN1.CDK3
RPSA	MRPL52	NRARP	BPGM		AL391244.3	ZNF277
	RPL19	GBP2	EZR		AC011611.3	RPS15A
	SSBP1	HMGCS1	KRT13		FTL	UGCG
	RPL41	SLC3A2	GDF15		RAG1	TMEM55B
	PDAP1	SLC25A33	PCAT6		GZMH	NCK1
	RPL8	LINC00969	EDN2		SLA2	KP1
	SRSF3	MB21D1	FBXO32		TIGIT	RP4.673M15.1
	PSMB7	KLHL24	RHOF		IL36B	RP4.756G23.5
	OLA1	ITSN2	AHK		CCL5	KLF4
	BP2	EIF4A2	PNRC1		AP001269.4	AHK
	PSMD2	HSPA2	KCTD11		FGL2	DR1
	NUCKS1	NFKB2	LY6G6C		MIR194.2HG	PPP4R1
	POLR3K	RP11.215P8.3	SERPINE2		AC008609.1	RPS21
	RPS5	TMEM217	F11R		AC093801.1	PCF11
	GOT2	RGS16	FSTL3		CKLF	AMMECR1L
	CENPW	WTAP	ORMDL2		AC004854.2	CTNND1
	UBA52	BMP2	SLC2A3		CASC20	RPL9
	CDCA5	RRBP1	CXADR		MAGEA4	PTBP2
	TCP1	LM	CD63		AC034213.1	YY1
	NCL	IRF7	CALML3		SH2D2A	PPP2CB
	RPL15	IFIT1	TIGL1		SH3KBP1	ZNF189
	PSMA1	LRRC8A	CAPN2		HCLS1	RPL31
	CDCA7	LRRFIP1	SERPINE1		TXK	RP11.796E2.4
	FIBP	LAMP3	CDKN2B		AC116366.2	RPL24
	ARPC1B	PHLDA1	PCP4L1		CD27	CTD.2231H16.1
	DNMT1	MARCKS	IL11		AC107959.3	RPL35A
	DHRS4L2	RBM47	PLA2G4E		INKA1	FOSL1
	DBI	IL2RG	DLGAP4		AC012363.1	FHAD1
	RHOA	CLDN7	ANG		AP001360.2	ATP6V1G1
	MGST1	CALR	PLEK2		CAC1D	NUP153
	AKR1B1	ARIH1	GNB2		ABCD2	BAG4
	PPIH	TMEM2	TMEM59		FP565260.6	IL1A
	ASF1B	APOL2	SERPING1		PLIN2	PCDHGA12
	HMGB3	LGALS3BP	C10orf54		AL121761.2	ZNF674
	RPLP2	GADD45A	KRT5		TRBV12.4	WHSC1L1
	HNRNPAB	ABL2	IER3		SLCO4A1.AS1	NPEPPS
	COPS3	OAS3	C3		LINC01705	EEF1A1
	RPS3A	STARD5	GABARAP		AC009237.14	NMD3
	MCM5	AKAP9	C19orf33		AL513318.2	GNB2L1
	CBX3	APP	ALDH3B2		MPT	NEDD9
	PSAT1	USP30.AS1	HBEGF		LINC01393	AP4S1
	TKT	KLF3	ID1		NOS2	ZC2HC1C
	TPM2	TNKS1BP1	BTG1		AC008945.1	LRRC58
	DEK	INPP1	SUGCT		PYDC1	ITGA5
	UFD1L	TRIP10	PGAM1		AC026250.1	CLDN1
	RAD51	ITM2B	ARPC2		MROH2A	TBC1D22B
	CDC6	LRP10	SYNGR2		AC009262.1	B3GNT5
	CHCHD10	STEAP4	RP11.514P8.6		SLURP2	LINC00863
	GPX4	TSPYL2	SERPINB3		ETS1	MT1H
	MCM4	SIAH1	SERPINB13		RNF183	DNTTIP2
	HMGN3	TNF	TXNIP		ACP7	PABPN1
	EIF4EBP1	LRRC8E	SPINT1		AC010271.2	BRD4
	PSMA6	PRRC2C	INHBA		LINC01943	YBX3
	RAD51AP1	PLAU	FERMT1		AFG1L	RUNX1
	E1	TRIM16	LAMB3		FAM133A	RP11.350N15.5
	GSTM3	SESN2	LINC00520		RPS27A	RPL8
	NOP16	IFFO2	MSMB		AC131235.3	CA9
	VPS29	SOX7	H3F3B		CRIP1	HLA.DOB
	MCM2	APOL1	CHPF		EIF3E	MFSD2A
	NDUFB7	C3orf52	POLR2J3		POC1B.AS1	TFRC
	YWHAE	IFI44L	HSPB8		TMSB4X	RPL12
	POLDIP2	SELK	CNN3		AC117402.1	MYLIP
	EPCAM	AC069513.4	SLC44A4		ERVMER61.1	DLX1
	SNRPA1	RP11.1100L3.8	GRN		AC026740.1	MAP3K8
	HSBP1	KLF2	MXD1		HTR2C	SPPL3
	COX6B1	SRSF2	SAA2		AL158071.1	HBP1
	APEX1	PHLDB2	TIMP1		AL135999.1	COG3
	TPGS2	PTPRF	DAZAP2		SIT1	PPP1R12A
	RPL31	PSMB9	GUK1		LINC01871	IRS2
	HSPD1	PGLYRP4	CRIP2		KISS1R	RP11.535M15.1
	RSEH2C	WHSC1L1	HBP1		LINC00243	DZANK1
	ELAVL1	TNFAIP6	GBP5		AF121898.1	SUGCT
	NDUFS7	ZCCHC6	DAPP1		AC099791.2	TBL1XR1
	DJC9	TRA2B	GLUL		AL158151.4	LRP4
	PTTG1	TNFSF9	ERRFI1		AC009318.3	2024-03-05
	NEFL	SPINK5	CDH3		ATP12A	RPS7
	SEPW1	MARCKSL1	MAFB		TRBC1	PSMG2
	ADH5	IVNS1ABP	GBP2		IL12RB1	ATG16L1
	MIF	SRRM2	DUSP10		DDN	IRX2
	GSTO1	JAG1	MT1X		CABCOCO1	ZNF169
	NDUFC2	ZNF217	PGF		CST8	KMT2E.AS1
	C12orf75	ATP1A1	SOD2		AF165147.1	SYBU
	DJC19	OCLN	ARPC5		B3GALT2	RAB11FIP1
	ANP32A	C2CD4A	CAV1		ST8SIA2	ARL4D
	LRR1	ELOVL5	DSP		GRM5.AS1	DICER1
	CLSPN	CEACAM1	GUCY2D		MAGEA2	TWISTNB
	RBBP4	CDKN2AIP	CTNNBIP1		TSC22D3	RPL15
	RNPS1	ANXA1	ALDH1A3		TXN	YEATS2
	G6PD	TMPRSS4	SCNN1D		CREM	AC073046.25
	ITGAE	IL32	GLTP		DUSP4	RPL26
	KP2	PERP	RELA		LAIR2	EIF5
	PBK	CXCL1	JUNB		CIDEA	NCOA7
	MRPL36	EVA1C	ANXA11		CTSW	KDM2A
	GSS	SVIL	KRTDAP		H2AFJ	RPL37A
	SERBP1	MYC	PLPPR2		AC128687.2	MTF2
	BTF3	HLA.DRA	OCIAD2		CEP83.DT	STK35
	MRPL21	NUMA1	LAPTM4A		AL139385.1	LRRC37A2
	CDKN3	IFNGR1	IFI6		AL139317.3	FGF11
	RPL21	SFN	CYP3A5		AC022167.2	RPL3
	CMC2	ETV7	ITGA5		AC010327.4	AC058791.1
	CDCA4	PIM1	KLK5		SHH	COL1A2
	WDR34	DLG1	PMEPA1		CNBD1	SPTSSB
	SUMO2	DENND3	EGFR		BEST3	GLTSCR2
	GSTO2	KMT2E	HLA.DRA		AC103808.3	MAD2L1BP
	RPL7A	SCPEP1	H2AFJ		B2M	RBMS1
	ECE2	HSP90AB1	TGM2		MZT2B	SAMD13
	RPL17	RHOV	FAM127A		LSP1	RPLP1
	PTMS	KIAA1217	NKAIN1		PFN1	RP11.150C16.1
	ISOC2	RP11.707G18.1	IGBP1		AC119150.1	HSPH1
	PDHA1	DSG3	SERPINB4		LYPLAL1.DT	AIFM3
	COPZ1	CHD1	TNS4		AC106707.1	CAC2D3
	FOXM1	C1R	P4HA2		WNT16	RPL39
	TMEM14B	BAIAP2	FAM3C		AL157935.2	KANSL1L
	RPS6	IQGAP1	SEMA3C		BTG4	FAM3C
	RPL5	VEGFA	TMEM9B		CCDC160	RPS3
	CSNK2B	FAM84A	KDELR2		WDR38	ANG
	SERF2	C6orf132	NDRG4		PTGR1	SPTLC3
	PHGDH	NFE2L2	ATP6V0C		AC079848.1	SEC23A
	MRPL48	YPEL5	CKB		AKR1C2	STARD7
	RPL12	TAF4B	MIEN1		BACE1.AS	NT5C3A
	LAMTOR1	SAMD9L	ITGA2		GPX2	RPS24
	UQCRC1	C1S	A2ML1		PDIA2	ACKR1
	RAD54L	CD74	SMIM5		AL121672.3	AHCTF1
	RRM1	SFPQ	IDS		AC109454.3	MPP1
	MLF2	GRHL3	MPT		AL355607.1	RSL1D1
	HNRNPM	SPG7	TGFB1I1		PGD	USP36
	PFDN6	AHK	CCDC64B		CXCR2	CNN3
	SPC25	YME1L1	IGFBP7		HAL	CA2
	SF3B5	HLA.F	KLF7		AC008537.4	TMED8
	RPS16	SEL1L	ATP6V1G1		LILRA6	RPL17
	PFDN2	EPC1	KRT23		FTH1	MAMDC4
	CLN6	RNF19A	PRSS27		SH3BGRL3	YWHAH
	TIMM17A	CXCL9	HCK		LGALS8.AS1	RP11.359P5.1
	GTF3A	TP53INP2	RIOK3		LINC00158	FNIP1
	ALG3	SEPP1	INSIG2		GLT1D1	C12orf29
	COMT	PNN	PPL		RPL31	PIGA
	HMGB2	LYN	APH1A		CBR1	MYEF2
	FABP5	LAMB3	LSP1		ODC1	CFAP46
	AC090498.1	NCK1	PYCARD		GSTM3	LRRK2
	IMPDH2	ADM	P4HA1		AKR1B10	DHRS9
	ICT1	PLEC	VDAC2			DVL1
	DDX39A	COQ10B	COL8A2			KLHL29
	OIP5	RBM25	OAS1			PABPC1
	TCF19	RGS2	CA2			RAI2
	KRT5	SYNM	CD47			TMEM57
	RPL14	FOSL2	ZFY			IFRD1
	AKR1C3	SERPING1	RAB31			HIST2H3D
	RPLP1	CD47	GPCPD1			RPS15
	SUMO1	POR	PCBP1			EAF1
	CHID1	HM13	AMTN			TRAPPC6B
	LMNB1	IFI16	LAMA3			SLC3A2
	CA	TAPBP	CLDN7			GEM
	MELK	DUOXA1	SOX6			SMAP1
	PTGES2	LAMC2	TNF			EFCAB1
	RPL26	SDCBP2	CAV2			MTDH
	TUBA1C	CHORDC1	SPON2			CAMSAP3
	CSRP1	TUBB4B	CYB5R3			DH17
	ENSA	DAPP1	TGFA			IZUMO4
	PPIB	SLC19A2	CTSL			EEF2
	GLO1	RNF223	TMBIM4			KIT
	GNB4	MSMO1	BCAP29			RP11.191L17.1
	SDHD	TUBB2A	SH3GLB1			MED26
	MRPS24	PDZK1IP1	GPX3			RHCG
	MND1	FZD7	ZFP36L1			GOLGB1
	ARPC2	DJB11	PRDM1			CDS1
	C16orf74	PANX1	AF131217.1			HERPUD1
	UBE2C	HIST3H2A	MIR193BHG			PLA1A
	FADS1	FAS	CD74			RPL38
	PSMD4	BTN3A1	RAP2B			DCTN6
	EEF2KMT	VIMP	GPR137B			AP001412.1
	ANXA5	DYNC1H1	MTSS1			CXADR
	SEC13	A2ML1	HLA.DMA			SON
	AURKB	KCNJ2	CARD6			SPATA12
	PDCD6	RPPH1	CYP24A1			ZNF844
	HACD3	PNISR	TPPP3			TMEM178A
	TUSC3	TJP1	RDH12			CTCF
	DCUN1D5	USP35	PDLIM2			LAMTOR5
	GHITM	AIM2	JHDM1D.AS1			CAST
	CBR1	RNF19B	UBE2L6			HECW2
	CDC20	SLC20A2	AREG			TXNDC11
	TSTA3	DAPK1	GPNMB			AC090498.1
	SKP1	HLA.DPA1	STK17A			ZNF585A
	F12	ADAMTS1	CXCL8			CYP2W1
	C19orf48	PHLDA3	GABARAPL2			KIAA1715
	RPS9	CXCL16	TGFBI			SRSF5
	CRNDE	MAT2A	C8orf4			MTA1
	PSMA5	MPZL2	HLA.DRB5			PLD6
	HSPA9	GFPT2	MYD88			PNCK
	BLOC1S1	NGFR	PLK3			AMD1
	POC1A	IL36G	DUSP6			ZNF285
	PSME1	TIMP3	IGFBP6			DUSP4
	BRIX1	AC145212.2	ACKR2			AHSA1
	RBBP7	FUT3	CALD1			DDX3X
	DSCC1	RP11.350N15.5	WFDC2			IL1B
	PRTFDC1	LMO7	TSC22D1			SCN4B
	MYBL2	PITX1	DDIT4			MFSD14A
	CCNB2	FUT6	ANGPTL4			SMS
	NDUFA1	BZRAP1	SAA2.SAA4			GPR89B
	CACYBP	EPHX3	GMPR			UBE2Q2
	CDK2	MX2	ADGRB1			TMEM47
	MRPL2	SF1	RP11.42I10.1			RP11.572M11.4
	IDH2	GBP5	CEACAM6			RPRD1A
	BRK1	TMBIM1	HIST1H1C			SLF2
	PSMD3	LINC00657	TAGLN			AK3
	NOP58	UBE2L6	MAP1LC3B			TMEM30A
	TIMM17B	CSRNP2	ECM1			ASNS
	TSPO	C5orf56	SERPI3.1			PPFIA4
	RPN2	LUCAT1	KCTD14			WAS
	CENPV	HIST4H4	CAST			ITGB4
	SRSF1	TFRC	ZBED2			TAGAP
	ATP1B3	NBPF26	HIST2H2BE			NHLRC1
	RPS20	IGF1R	SYPL1			MNDA
	H2AFY	CERS3	DGKI			ZNF503
	CCNB1	ERO1A	CYSRT1			RAC1
	ADRM1	OS9	CCND2			LRIG3
	MGST3	IL20	SYT8			MAX
	RPL37A	ZNF430	WISP3			RNF113A
	TBCA	HLA.DRB5	IL1B			RP11.395A13.2
	RPL36A	KLHDC7B	ZFP36			RP11.156E8.1
	CTSB	ITGA5	ATP7A			OFD1
	MRPL41	PPM1K	KLF6			MT1G
	SLC39A4	IL18BP	CALM1			RPL22
	ATRAID	DOC2B	PKIB			LPAR3
	FADS2	TMEM171	NT5E			IL6
	CALM2	KRT15	OVOL1			ID2
	PPP1CC	RP11.79H23.3	GGT6			LSMEM1
	RPL11	NUPR1	CDC42EP3			EIF4B
	KRTCAP2	HLA.DRB1	TGFB1			GRASP
	DHCR7	ANGPTL4	SLC10A6			LAMC1
	SEC61B	OXSR1	PTPRN			LCN2
	KRTCAP3	RP11.582J16.5	KCNK7			IGHA1
	DDOST	ARHGEF11	ORAI3			RP11.573D15.9
	SMC2	USP6NL	PRSS23			INPP5D
	RPS18	TXNIP	TNFRSF9			NFKBIZ
	RPS13	SLC25A36	HK2			ACVR2B
	RAB34	QSOX1	EDN1			FAM110D
	BSG	BHLHE41	ASPRV1			ZNF284
	ESCO2	BCOR	CA9			RPSA
	NDUFB11	THBS1	PRKCDBP			DJC12
	TIMELESS	SEMA4B	PTGS1			RPS18
	RBM8A	PRDM1	ZC4H2			CYTIP
	RPL18A	LPIN1	GSTT2B			RPS14
	UQCRB	PMP22	CD40			CAPN10.AS1
	TMED9	KYNU	SLC5A1			CDH11
	EEF1D	IL1A	VNN3			BTBD8
	LDOC1	EGFR	TFPI2			CLDN4
	TPM1	IFNGR2	MFAP2			EIF4EBP1
	BUB3	VNN2	RNH1			AC079922.3
	RFC3	CD24	ACAP1			RP11.666O2.2
	RPL10A	RSF1	PCDHB9			PAK1
	POLA2	KCNK1	TUBA1A			ZNF706
	BAG2	GK	PSENEN			PLEK
	HIST1H4C	COL7A1	ELF3			YTHDF3.AS1
	MYL6	TM2D3	ANXA5			RIMBP2
	HTATIP2	DST	HLA.DPB1			SNX18
	CUTA	RP11.2B6.2	RSEK			NLRP3
	NUSAP1	PGM2L1	LAMP2			DCLK1
	FANCI	BST2	XDH			RP11.277B15.3
	HNRNPK	ACAP2	FSCN1			FBL
	GSTM1	TMEM40	TIPARP			EIF2A
	CC2	TNIP3	ADAM8			RP11.108M9.6
	MLEC	ADGRG1	CTTN			UNC119B
	HELLS	CD9	CTD.2341M24.1			MED17
	MRPL57	ABLIM1	RP11.793H13.3			TMEM139
	GPX1	DHRS3	RP11.442N24..B.1			CITED4
	UHRF1	HSPD1	KRT15			FAM200A
	CCNE2	CREB1	PGM2L1			SYPL1
	ME1	CYSRT1	P4HB			LMO4
	COX6A1	GSN	GBP3			SSB
	ALDOA	S100A7A	SERPI3			ZNF326
	SRSF2	IFI6	BMPR2			LRRC8B
	HDAC1	PDIA3	HLA.F			SPI1
	RPL38	RSBN1L	KLK6			DLX5
	DAP	SARAF	SCAND1			RP11.1275H24.1
	CLIC1	TNFRSF14	CNFN			HSPA2
	A50	PCSK5	RP11.467L13.7			WFDC1
	RPL3	ASPG	MIR4435.2HG			RASAL3
	BCAP31	TMPRSS11E	TIMP3			SLC5A12
	COTL1	NEXN	ROPN1L			VDAC2
	GSTM4	SPRR3	TMPRSS11D			UPF1
	HSP90AB1	TMPRSS2	RCAN1			SIPA1L3
	NPW	CSNK1E	SYNPO			RPF1
	SRA1	HIST1H3H	DDIT3			TFAP2A
	AKR1C1	CREB5	ARF1			GIMAP7
	RPL27A	2024-03-03	OXTR			TOX4
	SPG21	GFPT1	WISP2			CECR2
	DYNLT1	SUN1	UBAP1			TRIB1
	HNRNPR	ALCAM	NTAN1			GOLT1B
	PTGR1	B3GALNT2	NELL2			C20orf194
	KLHDC3	SPRR2A	PLAT			KHDC1L
	TMEM256	FAM83A	GOLPH3			NPM1
	AIMP2	RP11.47A8.5	HIST1H2BK			ADAR
	CETN2	ZNF655	PCBP4			NUAK1
	CMBL	STX1B	CTC.573N18.1			JAG1
	EBP	ATP6V0C	HCFC1R1			RP11.390E23.6
	TAF9	IL1RN	SERINC1			BCL2A1
	ALG8	UAP1	CASP7			HEBP2
	STRAP	ARHGEF4	ARPC1B			KDM1A
	SUB1	TNC	RAB24			RBM25
	ALDH2	RP11.56G10.2	PXDN			ERBB3
	EIF3M	FZD6	LUM			SMAD9
	PPP2R1A	SPRR2D	SLFN5			RPS19
	UCP2	CTB.25B13.5	SERPINB2			LMO7
	ARF5	HLA.DQA1	ETS2			ZNF83
	CDCA3	ULBP2	MMP9			RP11.313P13.5
	SRD5A1	HERC5	RP11.411K7.1			ATP2C1
	FABP6	RP11.796E2.4	RND3			TNFRSF21
	DFFA	SLC7A5	EBI3			INO80
	NCAPH	ABCC5	SMIM22			PIM3
	ATAD2	PLIN3	RAB7B			TXNL4B
	MRPL14	RP11.480I12.10	QSOX1			C10orf76
	SF3B4	ZNF460	MRVI1			TARDBP
	GINS4	MOXD1	DLX6			NOS1AP
	PLK1	TMEM106B	RP11.557H15.3			STC1
	GSTA4	SPRR2E	LAMP1			CSF3R
	LY6E	SRSF11	CTD.2105E13.6			HLX
	CH507.9B2.3	LTBP1	TMPRSS2			RPL21
	EXO1	HLA.DMB	TCEAL8			INPP5J
	EPHX1	SRSF7	EIF1			LINC00115
	NQO2	H1FX	SMAD9			RP11.422P24.11
	EIF2S3	PNPLA7	SOCS2			ZFP36L2
	GPAA1	SCEL	TUBB6			ATF3
	POLR2K	PRSS27	KLF10			SUPT16H
	KIF22	HLA.DPB1	WNT7B			RNF7
	NUF2	RCN1	CTB.193M12.5			RP11.93H24.3
	NUPR2	CD82	XG			RPL13
	OAZ1	CYB5R1	PRPH			PLEC
	RPS4X	TXNRD1	ZSWIM3			FHL2
	ELOVL6	ERP44	BCL2A1			G2E3
	PTDSS1	ZC3H12C	TMC8			TMPRSS2
	HIGD2A	CNFN	ZNF641			LGALS3
	HNRNPF	ATP1B3	CH507.513H4.3			SDR39U1
	SLC9A3R1	LINC00926	AC017002.2			TFF3
	RAMP1	SLPI	LURAP1L			GLRX5
	UPK1B	KIFC3	PSAP			RNFT2
	TECR	NKTR	BNIPL			PPIF
	SCARB1	FAM43A	PAPPA			NCALD
	RSL1D1	TMPRSS11D	CFB			SAP30L.AS1
	PYCARD	PAPSS2	COL22A1			RPL4
	CCND1	RP11.338I21.1	DKK3			SIDT2
	SYNCRIP	TGM1	LRAT			PGK1
	TMEM147	TCIRG1	CEACAM1			CA12
	ITGB3BP	SGMS1	RP11.279O9.4			EEF1D
	EIF6	IPMK	APAF1			SUCLA2.AS1
	RPL9	ECM1	NUCB1			GS1.279B7.2
	SET	H2AFJ	TRIM5			USP2.AS1
	NDC80	QKI	CDC42EP1			TCF4
	TMEM97	UGDH	NPTXR			RP11.707G18.1
	ANP32E	NDUFV2.AS1	SOX15			CAC1B
	ELP5	CDC42EP1	FOSL1			ENPP4
	SLBP	WNT5A.AS1	SERTAD1			HCST
	ACTL6A	RP11.1149O23.4	CPM			VASH2
	ORMDL1	RALGPS1	EIF6			CCDC74B
	RPS8	CCNK	DKK1			AC083843.1
	HAX1	SBSN	VAMP5			AC093495.4
	FBXO2	CCL26	RP11.465N4.4			PIGL
	GAL	VAMP1	IDNK			ARHGEF40
	PDIA6	FAM57A	VIT			CCDC80
	EXOSC8	SRGAP1	PHLDA3			CRY1
	GTF2A2	RPN1	KDM7A			CALM1
	CHCHD7	VSIG10L	BCL10			AP3D1
	CPSF3	GGT6	LINC01589			PRNP
	MNS1	HLA.DMA	FBP1			ADCY10
	MAF1	MEF2A	PDLIM5			EEF2K
	TMSB15A	ATP6AP1	CRCT1			ZNF385A
	COPS7A	CRYAB	TMED2			TNFAIP2
	TCEB1	MAK	COL13A1			ANKRD44
	FAM111B	KLF11	TRIM22			DLST
	CNN2	RP11.138I1.4	ASS1			HNRNPD
	PRDX5	P4HB	CCL3			CEP295
	SARNP	BIRC6	FAM162A			RPL10
	MEA1	BCAM	RP5.884M6.1			YBX2
	HSPA8	SP1	DUSP14			PSIP1
	KDELR2	MUC16	CPAMD8			AC069513.4
	CRTAP	TMOD3	RP11.114F3.4			KPNB1
	HNRNPH3	ITGA6	RAB3IP			CD70
	DSN1	RHBDD2	ARPC1A			KLHDC10
	RPS6KB2	LY6E	MICB			SLFN12
	TMPO	C19orf66	BTN2A2			MAL2
	AGTRAP	SIAH2	KALRN			NEAT1
	HNRNPDL	MLF1	RNF2			DPEP1
	ARHGDIB	RP11.752G15.8	TNC			GGN
	SLC35G1	RALBP1	SHANK2			ARPC4
	DIAPH3	METTL12	PRR16			SOX2
	PTPMT1	KRT8	TMEM219			RP11.1055B8.9
	PYGL	PIM2	ARHGAP27			DCUN1D1
	MMP13	RP5.884M6.1	RAB1B			IL7
	EIF4A1	SERINC3	MAGEA3			CTD.2186M15.3
	RPS15	TMEM94	RP11.342K6.1			RPL23A
	TMED2	MFGE8	HLA.DMB			MRPS35
	CENPA	RP1.34B20.21	FAM3D			CSTA
	SLC30A3	SEC63	LYST			RPL7A
	RPL13A	TIGL1	HIST1H2BC			SFPQ
	FLOT2	FL	GATS			KIF19
	PRC1	CTC.241N9.1	RP11.597D13.9			C4orf32
	ATP6V0B	RAB31	DSYN1			IGFBP2
	AHSA1	ATAD2B	MUC1			TMEM74B
	RPL35A	IL23A	CTD.2008P7.9			GTPBP10
	S100A16	NFATC2	MAGED2			FBRSL1
	CAP1	DSC3	SLC38A2			HUWE1
	RER1	GCNT3	LINC01550			SLC16A3
	RPS24	MTDH	PLOD2			PTGFRN
	ALDH9A1	SOX2	PLD3			GAPDH
	DAPL1	HNRNPU	CALB2			ZC3H12A
	RPS21	HES5	MREG			ALDOA
	PSMD7	COL9A3	TMEM9			RPS3A
	CDKN2A	GFOD2	INPP1			DUSP9
	CNBP	ATP2B1	BMF			HECTD4
	CCND3	PAQR3	ERICH5			ANXA8
	PSMG3	PNPLA3	SPRR3			CTBP1.AS
	UBE2L6	KRT80	HLA.DQA1			ATP11B
	SMC4	PLPP1	LARP6			FGFR3
	MRPL23	ICAM5	RELB			HES1
	EXOSC4	CTSV	IFITM3			CYFIP1
	NCAPG	SPON2	CSF2RA			TAF10
	SEC11A	MED29	SOX7			RALB
	BAIAP2L2	KIAA2022	TRIB1			CRISPLD1
	AKR1B10	SMIM5	HLA.G			HIST1H4E
	DDO	INMT	PKM			LMBRD2
	DAD1	PMEPA1	ANKRD37			SDHA
	DEF8	ZBTB7C	FANK1			HSPA1A
	TOP2A	ARHGAP39	CHI3L1			MFHAS1
	USP1	HIST1H2AE	TENM2			IL11
	HMMR	PSAP	MUC12			RHOV
	ETV4	EDIL3	POLR1D			LINC01451
	ZNF695	HIST2H2BF	RARRES1			PPP1R14B
	LINC01420	RP11.809O17.1	RHOB			SERPINB5
	RPL13	SPRR1A	KDM5B			DBNDD2
	EI24	PLCD4	MYH9			EIF4G1
	POMC	CD177	TAP1			RBM26.AS1
	RP11.732A21.3	NT5C2	TFPI			RP11.109N23.4
	RPS11	CDH13	RP1.140A9.1			EIF3L
	S100A14	NOV	LINC01558			JUN
	ERCC8	SCAMP2	FSTL1			AF131217.1
	PRSS23	TPT1.AS1	BCAM			AGBL3
	TSPAN7	SDF4	TMEM173			RP11.589M4.1
	C1QTNF9B.AS1	PORCN	ADM			ANKRD28
	TPX2	HIST2H3D	PON3			MEGF8
	RAE1	TMPRSS11A	MYO1B			ZNF529.AS1
	CTD.2021H9.3	APOBEC3F	PNPLA2			GLMN
	TMEM258	HIST1H2AG	RSPH1			RPS4X
	TMEM167A	CLIC3	C6orf226			H1FX
	NMU	PLBD1	TOX			CTD.2280E9.1
	ALDH3A2	SPTBN1	KRT7			GLIS1
	ANXA7	INHBB	PBXIP1			SMC4
	TLCD1	LAPTM4A	BEX4			FAM83A
	RACGAP1	AC093627.9	GL			SYNCRIP
	AC002310.12	ARGLU1	ETV7			DJA1
	PRSS21	BHLHE40.AS1	CSRP1			CCAR2
	PRPS2	PIK3R3	RBAKDN			FAM3B
	NUP85	NPIPB4	GBP1			DRAM2
	HIST1H3B	SNHG8	BEGAIN			BIK
	SSR4	XG	SLITRK6			STPG1
	FADD	HOXA2	ATF3			TJP2
	TMEM237	RNF150	REM1			UBE2S
	NENF	ZSCAN12	C3orf52			CAMK2N2
	RCN2	GCLC	LYL1			EGR1
	MZT1	SLC16A1	NR3C2			SEC61G
	KNSTRN	CUX1	RP11.393I2.4			SNRPB
	RCN1	LINC00441	RP11.400N13.3			SRSF7
	DLGAP5	KLHL29	LIPG			DKFZP434I0714
	DYRK4	ZBP1	MMP24.AS1			RP4.742J24.2
	FAM26F	HSP90B1	AGR2			IER2
	OSTC	RP13.516M14.4	ITGB1			TOMM7
	PEX7	PALMD	SERP1			RP11.61J19.5
	FANCD2	CD68	HIST2H4B			KIF18B
	IDH3G	SEMA3G	TP53INP1			ABCD3
	PLP2	TNFRSF12A	SLC41A2			GTSF1
	SSR3	KRT6B	IFI27L2			MIRLET7BHG
	CDCA8	KLK8	ZC3H12A			WDR54
	KRT18	LCN2	CTD.3088G3.8			SERPINB11
	HSD11B2	EREG	PRSS12			CYB5A
	SH3BGRL	PAX9	CAPN12			DJB1
	EIF3F	KLK10	TNFSF13			TMED5
	CCNE1	CH25H	EIF4A2			FST
	HIST1H2AJ	GRASP	RP11.727A23.10			FGFR1
	GSTM2	RP11.900F13.3	NUCB2			RAB40B
	RECQL4	IFI35	VOPP1			ENTPD2
	SLC35A4	CTC.490G23.2	CLDN11			AZIN2
	OCIAD2	LY96	BET1			RPS5
	RPL24	LAMA3	PREX1			FOSB
	KIF12	KLK13	IFITM1			WFDC5
	DEPDC1	SALL4	P3H2			RAB31
	UBE2E1	AHK2	RP11.171I2.2			RP11.615I2.2
	PLTP	RF	RP11.1007O24.3			MRPL15
	NSA2	KRT13	ANO6			APOE
	GTPBP4	TMEM79	PFKFB4			SLC25A6
	LAMTOR4	CLCA4	NLRP2			TCFL5
	DSTN	LOXL4	KCNJ2.AS1			SAT1
	RPL32	PCDHGB2	TNFSF13B			MZT2B
	IGFBP7	HIST1H3A	ZNF235			CTDP1
	HN1	AKR7A3	SLC14A1			PITX1
	ASNS	S100A9	BST2			NDUFA4L2
	DCTN2	KLK11	KLF4			SV2A
	RARS	IL1R2	OST4			C11orf63
	GTSF1	IBA57	AGPAT4			RPS9
	EIF3L	ASPRV1	CHST11			GNG5
	SEPT2	AC015688.3	PVRL2			VIT
	MT1E	HLA.DOA	UGP2			CYP4F3
	SPCS2	RAB3C	RP11.214O1.3			RHOB
	ALDH3A1	C5orf66.AS1	CHI3L2			SYTL2
	SLC25A4	WTIP	ENPP5			RP11.783K16.13
	TMEM134	TTC9	CAC1A			PLAUR
	CENPO	TMEM140	RPS4Y1			RPL19
	CKAP2L	YIPF3	CXCL14			DSP
	LAP3	PRR15	SYDE2			GALNT3
	LSAMP	CAPN3	TSPO			ZNF655
	ADPRH	GPLD1	G0S2			FUT3
	TMEM123	PYGB	ATP6V1F			RP11.283G6.3
	CKS2	AC006262.5	TST			TMEM88
	AADAT	IFI30	NPR3			FAM126A
	RP11.315D16.2	ANXA11	DGKA			MZT2A
	PPIF	JAKMIP3	CEMIP			NR4A1
	NREP	CYP2S1	PGM1			CDC42EP4
	EIF1AX	CTAGE4	CPEB3			RP11.373N22.3
	IFITM3	RP11.533E19.7	FAM19A2			ENO1
	LAPTM4B	AQP5	AKAP12			RAI14
	NOLC1	TAF1D	MYDGF			NPIPB4
	C14orf1	TWSG1	POMP			GUCY2D
	HIST1H1B	ZNF865	EHD3			CLTC
	RP11.505K9.1	CD44	PCDHB10			PTPRF
	MIB2	SEC62	TUBB3			KRT19
	PLEK2	CD274	ARMC10			USP54
	RPS15A	LRRTM2	ITM2C			CCBL2
	TUBB6	TES	HSPA12B			ADGRF1
	FANCB	SPARC	RP11.172H24.4			C8orf88
	RPS29	TNIP1	TMC4			SOX9
	RPL37	SOSTDC1	CLU			STARD4.AS1
	CNIH4	G15	RGPD8			IGFBP3
	TREM2	TRIM47	CD14			LSM1
	GS.AS1	CCNG2	ABHD8			TMPRSS4
	NEIL3	TMEM47	RP11.575F12.3			NXPH4
	YIF1B	SLCO4A1	LINC01272			SERPINB2
	ODC1	TRIM36	CCK			HCFC1
	FTL	ABHD14A.ACY1	VAPA			EEF1G
	RP11.644F5.10	GOLIM4	CSRNP1			DHX9
	KIFC1	HLA.DQA2	CHADL			PEPD
	ALDH1A1	PDIA4	ATP6AP1			CKAP5
	DDX43	NBEA	FYB			CPTP
	POPDC3	NCCRP1	HCAR3			PRKDC
	HLTF	LINC01127	UPK3B			RPS27A
	BRIP1	HRC	TMEM167B			TCN1
	AC010642.1	WLS	RRAD			HDGF
	EDF1	IL15RA	SCPEP1			TTF2
	MT2A	SLC1A1	RP13.270P17.1			VASN
	RPL28	PSMB10	FLJ27354			FUS
	PSMB8	TARSL2	HILPDA			CENPF
	ARPC3	FXYD3	DLX5			FHL1
	C12orf57	FBXO6	SEL1L3			GPX1
	AURKA	ADGRB2	DYNLL1			SHMT2
	PFAS	SCD	FGF19			SGSH
	FGFBP2	STAP2	AGTRAP			BTG2
	MKI67	SERPINB1	C19orf45			NCL
	CCDC74B	MDK	TRIM31			MAGEA4
	OXCT1	CHSY1	RP11.20I23.13			MBOAT2
	GMPPB	RHCG	RBP4			ATF5
	BUB1	RAB10	BCAR3			PDCD11
	MYL12B	LGR6	GADD45A			RP11.323C15.2
	PDPN	ZSCAN22	TRAF1			MIF
	SEC61G	FBXW5	CDH13			ITGA6
	OOEP	PCSK6	USP9Y			LSP1
	SPAG5	CYP46A1	AHRR			TSPAN1
	SNRPN	MANSC1	RP4.563E14.1			PSMA6
	ST6GAL1	FSTL3	LRRC17			CHCHD6
	KIF20A	TRAF1	YWHAQ			SET
	CRIP1	AGR2	ALAS1			RAB11A
	CST3	IL3RA	SYT3			2024-09-15
	KYNU	C1orf220	GAPDH			S100A2
	TCEA3	NOTCH4	C9orf91			CEACAM6
	RP11.680A11.5	RP11.231C14.7	NEDD8.MDP1			RBP7
	DCTN6	RP6.99M1.3	SNCA			LMAN1
	P4HB	TUBA1A	EPSTI1			NENF
	CYB5R2	CEACAM19	RAB5C			HLA.DQB1
	TARS	RP11.327F22.1	SEMA4A			CLDN7
	ZNF350	ABHD12	DDX3Y			SERPINB13
	RP11.315O6.1	MRPL18	TTYH1			FA2H
	EIF3E	PLOD2	TMEM134			CHD4
	SERPINB6	COLCA2	GAREM2			RPL6
	RP11.430H10.1	LIMA1	PLEC			UBE2L3
	PFDN5	RP11.849H4.2	TAGLN3			KCNQ1OT1
	PPDPF	BTNL9	MAGEA6			NTS
	C2orf74	PTGES2.AS1	LRRC49			NOP58
	NCAPG2	S100A7	TMC5			RPL27
	CEP55	TSPAN6	ZNF19			CCT2
	APOC1	HIST1H3J	FAM84B			LRP10
	TCEAL4	SPRR1B	GBP4			RABL6
	SDF2L1	MAL	SEPP1			PPP2R2C
	TOMM20	MYZAP	FCGRT			CCND2
	SRSF7	RTEL1.TNFRSF6B	CHRNB4			SMARCB1
	C21orf58	CTD.2260A17.2	BRK1			RPS10
	FTH1	CANX	CNTP3			FAM71E1
	MLLT11	2024-09-15	CAMTA2			ZFP36
	CALHM2	KCNJ15	CTC.444N24.6			CARHSP1
	TP53AIP1	ZFAS1	AZIN2			RPLP0
	GABRA2	RP4.612B15.3	CARS			VCP
	CD63	HOPX	PDCD10			PDLIM1
	CFD	CTD.2506P8.6	SORBS2			FOS
	RPS19	PLPP2	AIF1			TSPAN13
	GSTA1	CDH11	CD44			AGR2
	EEF1A1	CYBA	CA8			LGALS1
	MYLK	HIST1H2AB	NOL4L			MRPL52
	ZNF595	CD164	ZG16B			GALE
	RP11.486L19.2	GIPC1	GADD45B			HNRNPAB
	GSTK1	FHL2	CECR5.AS1			C10orf99
	RSEK	MBOAT2	CDC42SE1			MAGEA3
	RP11.267M23.4	GPC3	PTP4A1			TMEM261
	TMEM54	C15orf48	CYP4X1			DUSP1
	LINC01615	ADIPOR1	CRIP1			RPL28
	CENPP	RP4.613B23.1	ATP6V1C2			SLC39A4
	FAM111A	HLA.DQB1	UTY			PKM
	AFAP1.AS1	LRRN3	TAPBP			TMEM59
	H2AFX	DDX3Y	ANO8			PROCR
	AS3MT	S100A8	SSR4			GLUL
	MED10	USP18	COX6B2			KDELR1
	HIRIP3	RP5.1198O20.4	RGMA			CIB1
	MYL9	TMEM159	SMTN			CD68
	FAM127A	ZBTB25	CTC.499B15.5			GABARAP
	NPTX2	STIP1	ACE			SRD5A3
	CCDC181	AC002066.1	EVA1A			PARP1
	DAF3	LMAN1	CHST2			HSPB1
	TRIM16L	SULT2B1	TPM1			HNRNPM
	USE1	LANCL3	PPP4R4			VPS28
	OVOS2	LUC7L3	APLP2			MMP24.AS1
	EIF1AY	FAM13A	SCG2			ANXA11
	BMPER	SFTA2	PRICKLE1			COX7A2
	KIF23	KLK7	VIM			EPCAM
	EMC10	QRFPR	ZNF165			PTMS
	LY6K	ARHGAP6	CPNE8			KRT17
	AKR1C2	HIST1H2BH	EFHD1			ARPC3
	CLTB	SLC6A8	ZFAND5			ATP5G3
	ATP6V1F	LACC1	PRELID2			S100A11
	SLC2A6	NINJ1	CHAC1			PPDPF
	ALDH1L2	OLFM2	MLLT11			KRT6A
	RP11.430B1.2	ADGRB1	ABCA13
	LINC01311	HIST1H2BB	EPHB2
	TMBIM6	DPP4	OXT
	PIGT	LINC01353	AC017002.1
	SEC22B	CHR10	PCDHB2
	SERPINE2	WNT2B	CTHRC1
	SULT1A1	SYTL3	GRK5
	RPS25	SMIM10L2B	ACTN1
	IFM1	ZNF587B	GALNT18
	ARL5A	CTC.518B2.8	ZNF594
	DCAF4	C2orf44	NFKBIA
	NNMT	KRT6A	PLPP4
	RPL30	ATP6AP2	MEDAG
	PDCD11	S100A12	MXRA8
	TRAPPC6A	RP11.89H19.2	NEURL3
	FAM127B	LY6G5C	GEM
	NEK2	IL36RN	RND1
	YWHAH	ALDH3A2	GPR132
	TMED3	HEBP2	HRH1
	MIA	RPN2	SCD5
	TAX1BP3	PGRMC1	STEAP3
	MMADHC	NDRG2	RP5.1028K7.2
	STARD7	FAM25A	P2RX7
	CD151	SERPINB5	ZMIZ1.AS1
	VDAC2	P4HA1	PA
	ACTB	CD63	SPARC
	BUB1B	PTPRM	SDK2
	RP11.742B18.1	TTC12	TIMM17B
	FKBP10	HMGCLL1	NSFL1C
	KRT14	KRT19	TTTY15
	TSTD1	ALOX12B	ADM2
	ECT2	ADPRHL1	DRAP1
	PABPC1	AMTN	CC2
	KIF2C	HIST1H2AL	MACF1
	RP11.77K12.1	LTF	NOCT
	ARF1	SNHG7	AZGP1
	RWDD4	MAPRE1	PDPN
	DONSON	ETS1	RP11.360L9.4
	EP300.AS1	MSRB1	IQCD
	SDHAF1	TPM4	FUOM
	IGFBP4	SLC1A4	COPB1
	IL17RE	PRCP	GSDMC
	TMEM255A	SNCG	NET1
	C1orf216	MMP12	SLC3A2
	HEY1	ELP3	HSF2BP
	RPS28	CKS2	CLIC5
	RARRES2	MSN	PSMB9
	EIF5B	RHOH	FREM1
	NEFM	TMBIM6	OVOS2
	U2SURP	DSCR9	RNF7
	RPL36	KLK6	SH3BP5
	KLK5	IL18	MSRB3
	C10orf67	SMAD5.AS1	BDH1
	NPB	MZF1.AS1	TMEM59L
	FAM171B	CCND3	PPP1R14A
	C15orf61	DDOST	BMP1
	REEP3	CES1	KIZ
	SERPINB3	MGLL	KIF9.AS1
	SBSPON	C12orf65	CLDN3
	PDE1B	CRCT1	IQUB
	SFRP1	IL33	LINC00324
	C11orf84	FAIM2	SRGN
	MPP1	RASSF8	MSC.AS1
	AKIP1	HIST1H2AM	TMEM9B.AS1
	CRIP2	FAM132A	ECE1
	SLC39A2	ENDOU	APLN
	ZNF112	MYBBP1A	ERBB2
	SLC15A3	SPDEF	NGEF
	NDN	KRT14	SNCG
	CTC.487M23.8	MMP10	NMRK1
	PRR16	MANF	UNC5CL
	RPL29	RBP4	SPDEF
	CCDC153	APMAP	CDH2
	RHEB	EPS8	FAM50A
	SOX15	TMED10	ZNF488
	GALE	LYNX1	PDE4B
	PLSCR1	PCBP1	PAIP1
	TM7SF3	ITM2C	ADGRF3
	PNP	TMX1	LINC01273
	NCAPD2	AP001432.14	SPP1
	TIMP1	RTN3	RP11.849F2.7
	PPP1R14A	APOBEC3G	RP5.1024G6.5
	TSPAN3	HIST1H3F	RP5.864K19.4
	FAM132A	SERINC2	SEPW1
	RPL3L	GJB2	CSGALCT2
	BGN	TPTEP1	MAGEA4
	CES1	SP	SLC25A6
	MDK	FBLN1	TWF1
	IQCH.AS1	HIST1H3C	NTF4
	RP1.43E13.2	PABPN1	ZNF414
	ATP5O	BAALC	SLC7A8
	ZNF587B	SBSPON	PPFIBP1
	STK19	RCN2	PRKG2
	CHFR	TMED2	RP1.239B22.5
	PGK1	KRT17	EREG
	POLQ	HSPE1	EIF4G2
	SLC25A6	GRPEL2	FOXN3
	WARS	PDIA6	ITGAV
	PDIA4	GJA1	RP11.474G23.1
	GALNT11	CCDC190	OAF
	CALML3	CST6	REXO2
	TMOD1	NPC2	MDK
	RSL24D1	LAPTM4B	SPARCL1
	PSMB9	LGALS3	FOXD3
	SGCE	SLC2A1	CSF3
	LY6D	WASF2	AC005042.4
	TNNT1	AIF1L	MMP7
	ARHGAP5.AS1	SRPRB	NCK1
	GATM	FSCN1	XKR8
	KIF20B	CSTB	CDKN2A
	MYB	HIST1H2AJ	PRTG
	CIB1	LCP1	ATP13A4
	HNRNPC	ODC1	FIS1
	CLDN10	MALL	FKBP1A
	MRPS30	CYCS	CSAG1
	AMTN	RAB11A	VEGFA
	RP11.152N13.5	TSPAN1	TRBC2
	ANXA2	TAGLN	GIN1
	GLIS2	CARHSP1	TM4SF1.AS1
	S100A11	PPIB	FCGBP
	KLK9	SPINT2	EMCN
	C9orf3	TUSC3	NPL
	NTRK3	AKR1C2	PEX6
	PCOLCE2	BSG	ARMCX6
	ZNF667.AS1	TMEM9	NPTX2
	SULT1A2	KDELR2	MCL1
	BEST4	FXYD5	C4orf48
	CENPF	CSTA	RP11.273G15.2
	PDLIM3	NT5C	IKBKE
	LINC01271	TUBA1C	CMAS
	IFITM2	CD99	ITGB4
	EEF2	CSRP1	ARMCX2
	FSCN1	OSTC	POSTN
	CRACR2B	MTHFD2	ALG10B
	BST2	CLTB	SLC4A8
	BASP1	SSR2	PILRA
	LINC00313	PSME2	DLD
	ZNF706	KP2	SMDT1
	ZBED4	PYCARD	RP11.126K1.6
	TRPC4	KDELR1	NTM
	FANCC	SSR3	KMT2E
	CHMP4A	RBP1	MARCKSL1
	ZNF425	EPCAM	GABRP
	CD59	KRT5	SYNGR1
	LGALS3BP	AKR1C1	FN1
	U2AF1L5	SSR4	PLEKHS1
	SYCP2	MYL6	CYBA
	HOXB4	ANXA2	RP1.261D10.2
	RP11.176N18.2	S100A6	SOX4
	RAB38	PRDX4	SH2D4A
	IFI6	COX6A1	ZNF792
	UBE2E2	PABPC1	PPIB
	SLC13A3	AHCY	ALPL
	RBP4	FTH1	C2orf76
	SERINC2	DAD1	SPRY1
	PDIA3	PTMA	CD200
	SAMD10	TMSB4X	PSMC2
	ZIC5	PRDX1	STON1
	IFI27	TMSB10	KSR1
	XX.FW83563B9.5	RPS19	SLC43A2
	CHRFAM7A	RPL37	CP
	GNG7	RPL34	ABCC10
	PRSS36	RPL29	MANSC1
	TMEM219	RPL30	ANOS1
	SDF4	RPS15A	GCA
	STK33	RPL11	PROM1
	RP11.61K9.3	RPL35A	WARS
	S100A2		MANEAL
	C8orf37.AS1		TNFAIP3
	B4GAT1		TMEM147
	RP11.89K10.1		MAST1
	ADSSL1		SAP18
	NID2		PCSK1N
	EIF3H		TRDMT1
	CPXM1		FOS
	LEF1		BTG2
	SEMA6B		PPP1R14C
	CYBA		SLC34A2
	RPL10		CDH11
	COL9A1		RP11.495P10.1
	S100B		IER2
	COL4A3		DHRSX
	PPP1R1B		F2RL1
	LPL		PLK2
	DSYN1		SLC9A3R1
	GPX3		LY6E
	ALKBH7		NOXO1
	AK9		FAM213A
	CSAG1		SMOC1
	ZYG11A		RP11.293A21.1
	SERPI3		PDCD6
	HOXA6		SLC25A4
	MCCC1		PDCD4
	HPCA		CELF2
	TUBB4B		ZBED1
	AC253572.1		C20orf24
	LINC00242		HOXC5
	C14orf132		CCDC167
	HNRNPA0		NCF4
	ANXA8L1		DJB1
	C4orf48		AC007325.2
	PADI2		SELENBP1
	NES		SSR3
	ASB2		MT2A
	DXO		MTUS1
	RP5.1157M23.2		DDO
	HSD11B1		GTSF1
	UNC5B		YWHAB
	HACL1		ARPC5L
	SUSD2		ZSCAN22
	CD47		PCSK1
	POLR3B		AC005037.3
	FBXL13		RHPN1
	S100A10		SEPHS2
	CTB.25B13.12		RP11.264B17.4
	INTS9		EIF1AY
	RPS4Y1		RELT
	APOBEC3D		ATP1B3
	DPEP2		ATP1A1
	NTS		RP11.524F11.2
	MIS18BP1		SLC6A8
	VAMP8		MGAT4A
	DYNC1LI1		FAM96B
	PSENEN		PSMB8
	PDLIM7		LAT
	KCNN4		PAFAH1B2
	DHX33		ARL4C
	EMID1		OAZ1
	KIF4A		SH2D2A
	RPL39		TTLL4
	SLC44A1		RIPPLY3
	VIM		CASC15
	CTC.518B2.8		SBSPON
	RP11.932O9.7		KHDC1L
	TPM4		GARS
	UBE2S		RP4.549L20.3
	SNCG		LINC00885
	RP11.1275H24.1		ST3GAL3
	ACBD4		COA3
	PAIP1		MSRB2
	NSD1		SH3BGRL
	SDC3		PLPP3
	C6orf1		PRRX1
	FGF7		SRI
	TIGD5		TADA3
	RP11.166P13.3		NEFL
	PROX1		DHCR7
	ZNF506		ABHD2
	ASPM		ALAD2
	MMP2		NFIA
	RNF7		SCAF11
	MANSC1		POR
	EFEMP1		ADAMTS1
	ZNF658		SYCE2
	TMSB10		LTF
	VWA2		PSME1
	GLI1		SEMA3A
	CENPE		MAP1A
	LUM		EGR1
	PLPP2		KRT18
	KRT8		FAM210B
	KIAA1324		STOX1
	SYT3		ADARB1
	BCAS2		COMTD1
	LOXL2		MT1H
	JDP2		RPPH1
	DHRS2		MCC
	MAPK10		MRPL36
	SERPI3.1		CCT6B
	ZDHHC17		RP11.362K14.5
	GABARAP		FAM210A
	LITAF		SUB1
	CREB3L1		HMGCR
	GM2A		LDLR
	LGR6		YWHAE
	SHISA5		DHRS7B
	RPL18		SLC9B2
	GPC3		TPD52L1
	LRRC29		EIF3H
	LAMA4		NEAT1
	CADM1		SIAH2
	CAV1		GLUD1
	TRIM31		DUSP2
	RP5.1024G6.7		BCOR
	RAD21		ZCRB1
	CTC.499B15.5		ZBTB39
	SCX		COL4A5
	YWHAZ		LAMA5
	DEFB1		CIRBP
	ERCC5		SCARA3
	SELM		COL9A3
	RP11.458J1.1		PTPRZ1
	DPYD		CFL1
	SLC6A14		SOST
	NRG2		LAMB1
	C19orf33		GADD45G
	MIEN1		ENO1
	SLC16A1.AS1		AP1S1
	CDKN2B		GON4L
	WBP1		WTAP
	KLK6		KRT8
	TMEM181		MRPS6
	SPTSSB		DBI
	SOX21.AS1		RPL10
	MMP24.AS1		ZNF789
	CBX7		NCOA1
	GPC1		JUN
	HIST1H2BH		UQCR11
	FNTA		NMU
	UBD		CLDN10
	RP11.147L13.13		DLX2
	LGALS1		THOC2
	SPON2		NGFRAP1
	CLEC7A		CCND1
	NOD1		XRCC2
	RP11.634H22.1		CPNE3
	S100A6		COMT
	SPTSSA		SOX2
	TET1		DPYSL3
	NFIB		ITGA6
	PSAP		TSN
	RABAC1		ETV5
	WWC3		NEURL1B
	TMED10		DHRS4.AS1
	BEX4		GLRX3
	BAALC		RPL28
	SULF2		PTPN4
	TRA2B		FOSB
	RAB11A		SERF2
	THBS3		ATRAID
	SEMA3G		SOSTDC1
	GRN		EIF2A
	TLCD2		BCL11B
	RPS27		SUMO2
	SPINT2		MLLT10
	CKB		RPL22L1
	PLEKHM3		NEDD8
	TRAF4		MLF2
	CHST11		ITM2A
	IGFBP2		NR4A1
	FXYD3		MALAT1
	MMP11		RAB34
	SEPP1		ABRACL
	RARRES1		FAM3B
	SMOC2		AP2S1
	SCPEP1		FASN
	ZDHHC2		VGLL4
	DJC3.AS1		PRDX4
	TSPAN1		EEF1A1
	IL2RG		PCBD1
	SDF2		ODC1
	LAT		UCP2
	EMP3		HMGCS1
	MATN2		PABPC1
	NUDT12		SKP1
	MFGE8		ZNF131
	MFI2		CTD.3252C9.4
	RPL34		VSNL1
	COL4A2		SHFM1
	LRRC37B		ID3
	TAPBP		TPM2
	CDC42EP1		GPC3
	MTDH		TAF1D
	HLA.DQB1		HSPH1
	ATHL1		SRP14
	NTRK2		GSTP1
	THBD		HEY1
	LGALS7		POLR2L
	FST		PPA1
	IFITM1		TUBA1C
	TMX4		TOMM20
	SFPQ		ECHS1
	EDEM3		PSMB1
	CASC15		NIFK
	RP11.902B17.1		AC090498.1
	SERPINH1		RBM3
	CTSF		HDDC2
	ZYX		ATP5J2
	PLEKHO1		RPL39
	ZNF430		PSMA7
	CD99		CALM2
	AK3		RCN2
	COL9A3		APOA1BP
	LAMP3		PFN1
	AGR2		CDC45
	SEMA3B		PTMS
	HSD17B11		GNB2L1
	ARHGAP35		RPL9
	ATP6V0E1		PSMB6
	DHRS7		RPS26
	HSP90AA1		RPS15A
	RAD23B		RPL7A
	TYMP		LDHB
	EFEMP2
	C10orf99
	MAP1LC3A
	EPHX3
	ATP6V0C
	KRT6A
	SCAND1
	PTPRG
	CYSRT1
	HP1BP3
	CRABP2
	MYL12A
	IGFBP5
	SNHG8
	SIN3B
	PDLIM1
	DAZAP2
	WFDC2
	CARHSP1
	CFH
	ADAM8
	UGGT2
	KRT6B
	GLUD1
	B3GLCT
	NFE2L2
	MAP3K5
	FAM162A
	BTG3
	KLHL25
	DKK1
	CDH13
	SPARCL1
	ODF3B
	STAT1
	P3H2
	ACSL3
	TMSB4X
	SERPINB1
	EDN2
	ZZEF1
	VCP
	CD9
	ETHE1
	CDC37L1
	SFN
	IBTK
	C8orf4
	PLBD1
	ARID2
	FCGRT
	LNPEP
	SH3BGRL3
	ARL6IP1
	ADAM9
	NFIL3
	TNC
	SDC1
	KRT16
	KRT19
	H2AFJ
	CD44
	KRT17
	ARL8B
	TMBIM1
	PAX9
	MYC
	NPC2
	SLC16A3
	PHLDA2
	HIST1H1C
	CRYAB
	JUP
	ZFAND2A
	PDZK1IP1
	SDR16C5
	DUSP2
	SRSF5
	MGLL
	SARAF
	KRT15
	EIF4G2
	HLA.C
	SOX2
	TNFRSF12A
	ABCG1
	ACTG1
	CSTA
	HLA.A
	ATP6V1G1
	HLA.B
	ITM2B
	PTP4A1
	EGFR
	B2M
	DUSP1
	MAP3K8
	RBM39
	ATP1B1
	TPT1
	KLF10
	SQSTM1
	NFKBIA
	FOS
	BTG2
	MCL1
	ZFP36L1
	MAFF
	JUN
