# Supplementary material for: Deciphering the Transcription Factor-Dominated Ecosystem During Esophageal Squamous Cell Carcinoma Progression at the Single-Cell Level
Source: Int J Mol Sci. 2026 May 15;27(10):4433. doi: 10.3390/ijms27104433 (PMC13206960; doi:10.3390/ijms27104433)
Supplement: Supplementary file 1 [file ijms-27-04433-s001.zip › Table S4.xlsx]

## Sheet: Table S4. MP-TFs in GEPs
Cell cycle G2/M checkpoint					MYC targets variant 1					TNFA signaling via NFkB					p53 pathway					Epithelial mesenchymal transition					Oxidative phosphorylation and citric acid cycle					Hypoxia
Increase	Decrease	I.max	II.max	III.max	Increase	Decrease	I.max	II.max	III.max	Increase	Decrease	I.max	II.max	III.max	Increase	Decrease	I.max	II.max	III.max	Increase	Decrease	I.max	II.max	III.max	Increase	Decrease	I.max	II.max	III.max	Increase	Decrease	I.max	II.max	III.max
GABPB2	BRD7	BRCA1	DDX5	PHF8	FOXD3	CDC5L	BRCA1	E2F3	FHL2	BTG2	AR	ATF2	AATF	ATF4	BTG2	AR	ATF3	AATF	ATF4	BTG2	BACH2	ATF3	AATF	ATF4		IRF8	LYL1	IRF4	BATF	BTG2	AR	ATF2	AATF	ATF4
MEN1	CDC5L	BRIP1	E2F3		FOXO4	DDB1	BRIP1	ERCC2	FOXF2	CTBP1	BACH2	ATF3	AES	CREB5	CTBP1	DACH1	DDIT3	BCL6	CEBPE	CTBP1	CDC5L	CREM	ATF6	CEBPE		POU2F2	RFX5	MED15	TCFL5	CTBP1	BACH2	ATF3	AES	FHL2
ZNF76	DDB1	DMAP1	ERCC2		GABPB2	E4F1	DDIT3	HDAC10	PHF8	ELF3	CEBPB	CREM	ARNTL	ETV5	ELF3	ELK4	HOXD3	BRCA2	CREB5	FOXD3	DACH1	DDIT3	BCL6	CREB5		TRERF1	RFXANK	SLA2		ELF3	BRD7	CREM	ARNTL	FOXF2
	E2F4	E2F1	HLTF		MEN1	HSF1	E2F1	HLTF		FOXD3	DACH1	CTNNB1	ATF6	FHL2	FOXD3	FOSL1	SIRT1	CREB1	FHL2	FOXO4	ELK4	HOXD3	BRCA2	FHL2						FOXD3	CDC5L	DDIT3	ATF6	FOXP1
	E4F1	E2F8	HOXA7		ZNF76	KHSRP	E2F8	MAFG		FOXO4	ELK4	DDIT3	BCL6	FOXF2	FOXO4	HSF1	SMARCA1	DEDD	FOXF2	GABPB2	FOSL1	MKL1	CREB1	FOXF2						FOXO4	CEBPB	GLI1	ATF7	NR1I2
	EZH2	ELL	MAFG			MYBL2	ELL	NR0B2		IRF5	FOSL1	GLI1	BRCA2	FOXP1	HIPK2	KHSRP	SMARCB1	DENND4A	FOXP1	HIPK2	HOXA9	SIRT1	DENND4A	GTF3A						GABPB2	DACH1	HOXD3	BCL6	SALL4
	HSF1	FOXM1	NR0B2			MYC	FOXM1	NRF1		NCOR2	FOXN4	HDAC9	CREB1	GTF3A	IRF5	MZF1	XBP1	ENO1	GTF3A	IRF5	HSF1	SMARCA1	E2F3	KLF6						HIPK2	E4F1	MAFF	BRCA2
	KHSRP	MTA2	RARA			NUPR1	HNF4G	PPARGC1A		TBP	GLI2	HOXD3	DEDD	KLF6	NCOR2	MYC	ZEB1	ESR2	KLF6	NCOR2	KHSRP	SMARCB1	ENO1	NR1I2						NCOR2	FOXN4	MKL1	BTF3
	MYBL2	PTTG1	SSB			SERTAD1	PTTG1	RARA			HSF1	JUNB	DENND4A	NR1I2	NFKB2	NCOA4		HDAC10	NR1I2	NFKB2	MSX2	SOX2	ERCC2	RUNX2						TBP	FOXQ1	SMARCA1	CREB1
	MYC	RBL1	ZNF143			TFDP1	RBL1	SLC2A4RG			MAF	KLF8	ESR2	RUNX2	TBP	NR1H3		JUN	STAT1	TBP	MZF1	TBX3	GCM1	STAT1						ZNF76	GLI2	SMARCB1	DEDD
	RB1	SIN3A				UPF1	SIN3A	TFAP2C			MSX2	MAFF	GCM1	SALL4		NUPR1		KDM4B		ZNF76	MYC	TCF4	HDAC10								HSF1	TAL1	DENND4A
	SERTAD1	TFDP3				ZIC1	TCF4	ZNF143			MTA1	SIRT1	HDAC10	STAT1		PAX3		MAZ			NFIC	XBP1	JUN								KHSRP	TRRAP	ESR2
	TFDP1	TRIM16				ZNF202	TFDP3				MXD1	SMARCA1	JUN			PHF10		MEIS1			NR1H3	ZNF444	KDM4B								MSX2	XBP1	HDAC10
	UPF1						TRIM16				MZF1	SMARCB1	KDM4B			POU3F2		NFE2L2			NUPR1		MAFG								MXD1	ZEB1	HOXA7
	ZIC1						XBP1				MYC	SOX2	MAZ			POU4F1		NR1I3			PHF10		MAZ								MZF1		JUN
											NCOA4	TAL1	MEIS1			RB1CC1		NRF1			POU3F2		NFE2L2								MYC		KDM4B
											NEAT1	TBX3	MYOCD			RFWD2		POU2F3			POU4F1		NRF1								NCOA4		MAFG
											NFIC	TRRAP	NFE2L2			TFAP2A		PPARGC1A			RB1CC1		POU2F1								NR1H3		MAZ
											NFYC	XBP1	NFKBIA					SLC2A4RG			RFWD2		PPARGC1A								NUPR1		MEIS1
											NR1H3	ZEB1	NR1I3					TFAP2C			SERTAD1		RARA								PAX3		MYOCD
											NUPR1		NRF1					TWIST1			TFAP2A		RORA								PHF10		NFE2L2
											PAX3		PLAGL2					ZNF217			UPF1		SLC2A4RG								POU3F2		NRF1
											PHF10		POU2F1								ZIC1		TFAP2C								POU4F1		PLAGL2
											PML		PPARGC1A										TFAP4								RB1CC1		PPARGC1A
											POU3F2		SLC2A4RG										TWIST1								RUNX1		SLC2A4RG
											POU4F1		SNIP1										ZNF143								SERTAD1		SNIP1
											RB1CC1		SSB										ZNF217								SP3		SSB
											RFWD2		TFAP2C																		SREBF1		TFAP2C
											SOX4		TWIST1																		UPF1		TFAP4
											SP3		UTF1																		ZIC1		TWIST1
											SREBF1		XRCC6																				UTF1
											TFAP2A																						ZNF143
											UPF1
